# Supplementary material for: Triethyl­ammonium bis­(2-oxido-2,2-diphenyl­acetato-κ2 O 1,O 2)anti­monate(III)
Source: Acta Crystallogr Sect E Struct Rep Online. 2010 Jan 9;66(Pt 2):m116–7. doi: 10.1107/S1600536809054853 (PMC2979724; doi:10.1107/S1600536809054853)
Supplement: Supplementary file 1 [file e-66-0m116-sup1.cif]

##############################################################################
###                                                                        ###
###        Electronic paper (Acta Crystallographica Section E)             ###
###                                                                        ###
##############################################################################
#                                                                            #
# This CIF contains the data in a paper accepted for publication in Acta     #
# Crystallographica Section E. It conforms to the requirements of Notes      #
# for Authors for Section E, and has been peer reviewed under the auspices   #
# of the IUCr Commission on Journals.                                        #
#                                                                            #
# Full details of the Crystallographic Information File format               #
# are given in the paper "The Crystallographic Information File (CIF):       #
# a New Standard Archive File for Crystallography" by S. R. Hall, F. H.      #
# Allen and I. D. Brown [Acta Cryst. (1991), A47, 655-685].                  #
#                                                                            #
# The current version of the core CIF dictionary is obtainable from          #
# ftp://ftp.iucr.org/pub/cif_core.dic. The current version number is 2.4.    #
#                                                                            #
# Software is freely available for graphical display of the structure(s) in  #
# this CIF.  For information consult the CIF home page http://www.iucr.org/  #
# cif/home.html                                                              #
#                                                                            #
# This file may be used for bona fide research purposes within the           #
# scientific community so long as proper attribution is given to the journal # 
# article from which it was obtained.                                        #
#                                                                            #
##############################################################################
                                             
data_I
_audit_creation_method     'SHELXL-97 and CrysAlisPro RED'
_chemical_name_systematic
;
Triethylammonium
bis(2-oxido-2,2-diphenylacetato-\k^2^<i>O</i>^1^,<i>O</i>^2^)antimonate(III)
;
_chemical_name_common     ?
_chemical_formula_moiety     'C6 H16 N +, C28 H20 O6 Sb -'
_chemical_formula_sum     'C34 H36 N O6 Sb'
_chemical_formula_structural     '(C6 H16 N) [Sb (C14 H10 O3)2]'
_chemical_formula_iupac     '(C6 H16 N) [Sb (C14 H10 O3)2]'
_chemical_formula_weight     676.39
_chemical_melting_point     ?
_symmetry_cell_setting     monoclinic
_symmetry_space_group_name_H-M     'P 21/c'
loop_
    _symmetry_equiv_pos_as_xyz
    'x, y, z'
    '-x, y+1/2, -z+1/2'
    '-x, -y, -z'
    'x, -y-1/2, z-1/2'
_cell_length_a     12.34379(13)
_cell_length_b     10.63317(12)
_cell_length_c     22.5264(3)
_cell_angle_alpha     90.00
_cell_angle_beta     90.6466(11)
_cell_angle_gamma     90.00
_cell_volume     2956.49(5)
_cell_formula_units_Z     4
_cell_measurement_reflns_used     33278
_cell_measurement_theta_min     3.0851
_cell_measurement_theta_max     32.2804
_cell_measurement_temperature     140.0(10)
_exptl_crystal_description     plate
_exptl_crystal_colour     colourless
_exptl_crystal_size_max     0.28
_exptl_crystal_size_mid     0.27
_exptl_crystal_size_min     0.09
_exptl_crystal_density_diffrn     1.520
_exptl_crystal_density_meas     ?
_exptl_crystal_density_method     'not measured'
_exptl_crystal_F_000     1384
_exptl_absorpt_coefficient_mu     0.981
_exptl_absorpt_correction_type     multi-scan
_exptl_absorpt_process_details
;
(CrysAlis RED; Oxford Diffraction, 2008)
;
_exptl_absorpt_correction_T_min     0.911
_exptl_absorpt_correction_T_max     1.000
_exptl_special_details
;
CrysAlisPro RED, Oxford Diffraction Ltd., Version 1.171.32.24
Empirical absorption correction using spherical harmonics,
implemented in SCALE3 ABSPACK scaling algorithm.
;
_diffrn_ambient_temperature     140.0(10)
_diffrn_radiation_type     'Mo-K\a'
_diffrn_radiation_wavelength     0.71073
_diffrn_radiation_source     'Enhance (Mo) X-ray Source'
_diffrn_radiation_monochromator     'graphite'
_diffrn_measurement_device_type     'Oxford Diffraction Xcalibur 3/CCD'
_diffrn_measurement_method     'Thin-slice \f and \w scans'
_diffrn_detector_area_resol_mean     16.0050
_diffrn_reflns_number     61564
_diffrn_reflns_av_R_equivalents     0.0541
_diffrn_reflns_av_sigmaI/netI     0.0305
_diffrn_reflns_theta_min     3.10
_diffrn_reflns_theta_max     27.50
_diffrn_reflns_theta_full     27.50
_diffrn_measured_fraction_theta_max     0.999
_diffrn_measured_fraction_theta_full     0.999
_diffrn_reflns_limit_h_min     -16
_diffrn_reflns_limit_h_max     16
_diffrn_reflns_limit_k_min     -13
_diffrn_reflns_limit_k_max     13
_diffrn_reflns_limit_l_min     -29
_diffrn_reflns_limit_l_max     29
_refine_special_details
;
Refinement of <i>F</i>^2^ against ALL reflections. The weighted <i>R</i>-factor
<i>wR</i> and goodness of fit <i>S</i> are based on <i>F</i>^2^, conventional
<i>R</i>-factors <i>R</i> are based on <i>F</i>, with <i>F</i> set to zero for
negative <i>F</i>^2^. The threshold expression of <i>F</i>^2^ >
2\s(<i>F</i>^2^) is used only for calculating <i>R</i>-factors(gt) <i>etc</i>.
and is not relevant to the choice of reflections for refinement.
<i>R</i>-factors based on <i>F</i>^2^ are statistically about twice as large
as those based on <i>F</i>, and <i>R</i>- factors based on ALL data will be
even larger.
;
_reflns_number_total     6772
_reflns_number_gt     5645
_reflns_threshold_expression     I>2sigma(I)
_refine_ls_structure_factor_coef     Fsqd
_refine_ls_matrix_type     full
_refine_ls_R_factor_all     0.0378
_refine_ls_R_factor_gt     0.0226
_refine_ls_wR_factor_gt     0.0465
_refine_ls_wR_factor_ref     0.0494
_refine_ls_goodness_of_fit_ref     1.008
_refine_ls_restrained_S_all     1.008
_refine_ls_number_reflns     6772
_refine_ls_number_parameters     383
_refine_ls_number_restraints     0
_refine_ls_hydrogen_treatment     mixed
_refine_ls_weighting_scheme     calc
_refine_ls_weighting_details
         'calc w=1/[\s^2^(Fo^2^)+(0.0274P)^2^+0.0000P] where P=(Fo^2^+2Fc^2^)/3'
_atom_sites_solution_hydrogens     geom
_atom_sites_solution_primary     direct
_atom_sites_solution_secondary     difmap
_refine_ls_shift/su_max     0.003
_refine_ls_shift/su_mean     0.000
_refine_diff_density_max     0.407
_refine_diff_density_min     -0.420
_refine_ls_extinction_method     none
_refine_ls_extinction_coef     ?
loop_
    _atom_type_symbol
    _atom_type_description
    _atom_type_scat_dispersion_real
    _atom_type_scat_dispersion_imag
    _atom_type_scat_source
    'C' 'C' 0.0033 0.0016
                         'International Tables Vol C Tables 4.2.6.8 and 6.1.1.4'
    'H' 'H' 0.0000 0.0000
                         'International Tables Vol C Tables 4.2.6.8 and 6.1.1.4'
    'N' 'N' 0.0061 0.0033
                         'International Tables Vol C Tables 4.2.6.8 and 6.1.1.4'
    'O' 'O' 0.0106 0.0060
                         'International Tables Vol C Tables 4.2.6.8 and 6.1.1.4'
    'Sb' 'Sb' -0.5866 1.5461
                         'International Tables Vol C Tables 4.2.6.8 and 6.1.1.4'
_computing_data_collection
;
CrysAlis CCD (Oxford Diffraction, 2008)
;
_computing_cell_refinement
;
CrysAlis RED (Oxford Diffraction, 2008)
;
_computing_data_reduction
;
CrysAlis RED (Oxford Diffraction, 2008)
;
_computing_structure_solution     'SHELXS97 (Sheldrick, 2008)'
_computing_structure_refinement     'SHELXL97 (Sheldrick, 2008)'
_computing_molecular_graphics
                          'ORTEPII (Johnson, 1976) and ORTEP-3 (Farrugia, 1997)'
_computing_publication_material
                         'SHELXL97 (Sheldrick, 2008) and WinGX (Farrugia, 1999)'
loop_
    _atom_site_type_symbol
    _atom_site_label
    _atom_site_fract_x
    _atom_site_fract_y
    _atom_site_fract_z
    _atom_site_U_iso_or_equiv
    _atom_site_adp_type
    _atom_site_calc_flag
    _atom_site_refinement_flags
    _atom_site_occupancy
    _atom_site_disorder_assembly
    _atom_site_disorder_group
    Sb Sb 0.344289(9) 0.578178(10) 0.306991(5) 0.01409(4) Uani d . 1 . .
    O O1 0.31229(9) 0.51859(11) 0.39909(6) 0.0186(3) Uani d . 1 . .
    C C1 0.21403(13) 0.53115(16) 0.41481(8) 0.0146(3) Uani d . 1 . .
    O O11 0.17823(10) 0.49894(12) 0.46352(5) 0.0199(3) Uani d . 1 . .
    C C2 0.13642(13) 0.58983(15) 0.36784(7) 0.0125(3) Uani d . 1 . .
    O O2 0.19745(9) 0.64426(11) 0.32163(5) 0.0144(2) Uani d . 1 . .
    C C21 0.06322(13) 0.48800(16) 0.34061(8) 0.0137(3) Uani d . 1 . .
    C C22 0.07864(14) 0.36064(17) 0.35079(8) 0.0187(4) Uani d . 1 . .
    H H22 0.1310 0.3342 0.3781 0.022 Uiso calc R 1 . .
    C C23 0.01619(15) 0.27202(17) 0.32035(8) 0.0225(4) Uani d . 1 . .
    H H23 0.0279 0.1867 0.3270 0.027 Uiso calc R 1 . .
    C C24 -0.06292(14) 0.30980(18) 0.28049(8) 0.0231(4) Uani d . 1 . .
    H H24 -0.1044 0.2505 0.2601 0.028 Uiso calc R 1 . .
    C C25 -0.07987(14) 0.43711(18) 0.27118(8) 0.0226(4) Uani d . 1 . .
    H H25 -0.1336 0.4634 0.2447 0.027 Uiso calc R 1 . .
    C C26 -0.01765(14) 0.52544(17) 0.30094(8) 0.0178(4) Uani d . 1 . .
    H H26 -0.0300 0.6106 0.2944 0.021 Uiso calc R 1 . .
    C C31 0.06915(13) 0.69218(15) 0.39781(8) 0.0142(3) Uani d . 1 . .
    C C32 -0.01336(14) 0.65910(17) 0.43647(8) 0.0184(4) Uani d . 1 . .
    H H32 -0.0279 0.5746 0.4436 0.022 Uiso calc R 1 . .
    C C33 -0.07398(14) 0.75074(18) 0.46439(9) 0.0229(4) Uani d . 1 . .
    H H33 -0.1288 0.7277 0.4902 0.027 Uiso calc R 1 . .
    C C34 -0.05292(15) 0.87695(18) 0.45388(9) 0.0243(4) Uani d . 1 . .
    H H34 -0.0941 0.9388 0.4721 0.029 Uiso calc R 1 . .
    C C35 0.02932(16) 0.90969(17) 0.41627(9) 0.0242(4) Uani d . 1 . .
    H H35 0.0440 0.9942 0.4095 0.029 Uiso calc R 1 . .
    C C36 0.09080(14) 0.81839(16) 0.38823(8) 0.0194(4) Uani d . 1 . .
    H H36 0.1464 0.8419 0.3630 0.023 Uiso calc R 1 . .
    O O4 0.34473(9) 0.72582(12) 0.24372(5) 0.0201(3) Uani d . 1 . .
    C C4 0.39510(14) 0.82763(17) 0.25927(8) 0.0195(4) Uani d . 1 . .
    O O41 0.40424(11) 0.91988(13) 0.22763(6) 0.0311(3) Uani d . 1 . .
    C C5 0.44681(13) 0.82505(16) 0.32260(8) 0.0153(3) Uani d . 1 . .
    O O5 0.43343(9) 0.70446(10) 0.34853(5) 0.0166(3) Uani d . 1 . .
    C C51 0.56859(13) 0.84740(16) 0.31541(8) 0.0147(3) Uani d . 1 . .
    C C52 0.62838(14) 0.75725(17) 0.28514(9) 0.0220(4) Uani d . 1 . .
    H H52 0.5933 0.6876 0.2689 0.026 Uiso calc R 1 . .
    C C53 0.73872(15) 0.76966(18) 0.27882(9) 0.0264(4) Uani d . 1 . .
    H H53 0.7774 0.7085 0.2585 0.032 Uiso calc R 1 . .
    C C54 0.79229(15) 0.87246(19) 0.30243(9) 0.0259(4) Uani d . 1 . .
    H H54 0.8669 0.8803 0.2986 0.031 Uiso calc R 1 . .
    C C55 0.73385(15) 0.96320(19) 0.33175(9) 0.0249(4) Uani d . 1 . .
    H H55 0.7693 1.0330 0.3475 0.030 Uiso calc R 1 . .
    C C56 0.62251(14) 0.95149(16) 0.33797(8) 0.0197(4) Uani d . 1 . .
    H H56 0.5839 1.0140 0.3574 0.024 Uiso calc R 1 . .
    C C61 0.39459(13) 0.92205(17) 0.36336(9) 0.0210(4) Uani d . 1 . .
    C C62 0.33837(16) 1.0251(2) 0.34307(11) 0.0354(5) Uani d . 1 . .
    H H62 0.3300 1.0384 0.3025 0.043 Uiso calc R 1 . .
    C C63 0.2942(2) 1.1093(2) 0.38288(15) 0.0536(8) Uani d . 1 . .
    H H63 0.2562 1.1787 0.3687 0.064 Uiso calc R 1 . .
    C C64 0.30550(18) 1.0921(2) 0.44250(14) 0.0515(8) Uani d . 1 . .
    H H64 0.2745 1.1487 0.4688 0.062 Uiso calc R 1 . .
    C C65 0.3631(2) 0.9904(2) 0.46345(12) 0.0501(7) Uani d . 1 . .
    H H65 0.3726 0.9787 0.5041 0.060 Uiso calc R 1 . .
    C C66 0.40684(19) 0.9058(2) 0.42384(10) 0.0377(5) Uani d . 1 . .
    H H66 0.4452 0.8367 0.4382 0.045 Uiso calc R 1 . .
    N N7 0.28608(12) 0.57191(14) 0.56292(7) 0.0187(3) Uani d . 1 . .
    C C71 0.38735(15) 0.6338(2) 0.54177(10) 0.0293(5) Uani d . 1 . .
    H H71A 0.3677 0.7009 0.5145 0.035 Uiso calc R 1 . .
    H H71B 0.4295 0.5727 0.5199 0.035 Uiso calc R 1 . .
    C C72 0.45699(17) 0.6876(2) 0.59098(11) 0.0404(6) Uani d . 1 . .
    H H72A 0.5203 0.7258 0.5744 0.061 Uiso calc R 1 . .
    H H72B 0.4785 0.6215 0.6176 0.061 Uiso calc R 1 . .
    H H72C 0.4166 0.7498 0.6123 0.061 Uiso calc R 1 . .
    C C73 0.21227(15) 0.65915(17) 0.59532(8) 0.0217(4) Uani d . 1 . .
    H H73A 0.2481 0.6871 0.6315 0.026 Uiso calc R 1 . .
    H H73B 0.1474 0.6137 0.6064 0.026 Uiso calc R 1 . .
    C C74 0.18027(17) 0.77240(19) 0.55908(9) 0.0316(5) Uani d . 1 . .
    H H74A 0.1336 0.8253 0.5820 0.047 Uiso calc R 1 . .
    H H74B 0.1428 0.7456 0.5237 0.047 Uiso calc R 1 . .
    H H74C 0.2440 0.8185 0.5484 0.047 Uiso calc R 1 . .
    C C75 0.30507(16) 0.45419(17) 0.59820(8) 0.0234(4) Uani d . 1 . .
    H H75A 0.2360 0.4205 0.6107 0.028 Uiso calc R 1 . .
    H H75B 0.3472 0.4743 0.6335 0.028 Uiso calc R 1 . .
    C C76 0.36437(17) 0.35545(19) 0.56253(9) 0.0313(5) Uani d . 1 . .
    H H76A 0.3595 0.2757 0.5823 0.047 Uiso calc R 1 . .
    H H76B 0.4391 0.3789 0.5590 0.047 Uiso calc R 1 . .
    H H76C 0.3321 0.3492 0.5237 0.047 Uiso calc R 1 . .
    H H7 0.2489(16) 0.5445(18) 0.5292(9) 0.021(5) Uiso d . 1 . .
loop_
    _atom_site_aniso_label
    _atom_site_aniso_U_11
    _atom_site_aniso_U_22
    _atom_site_aniso_U_33
    _atom_site_aniso_U_12
    _atom_site_aniso_U_13
    _atom_site_aniso_U_23
    Sb 0.01236(6) 0.01524(6) 0.01468(6) 0.00074(5) 0.00095(4) -0.00073(5)
    O1 0.0142(6) 0.0211(6) 0.0203(7) 0.0006(5) -0.0024(5) 0.0061(5)
    C1 0.0163(8) 0.0120(8) 0.0155(9) -0.0021(6) -0.0032(7) 0.0003(7)
    O11 0.0208(6) 0.0252(7) 0.0137(7) -0.0039(5) -0.0014(5) 0.0044(5)
    C2 0.0122(7) 0.0143(8) 0.0111(8) -0.0004(6) 0.0001(6) 0.0017(7)
    O2 0.0104(5) 0.0199(6) 0.0128(6) 0.0004(5) 0.0016(5) 0.0050(5)
    C21 0.0116(8) 0.0173(9) 0.0122(8) -0.0007(6) 0.0028(7) -0.0031(7)
    C22 0.0165(9) 0.0201(9) 0.0196(10) 0.0017(7) -0.0009(7) -0.0030(7)
    C23 0.0234(9) 0.0167(9) 0.0276(11) -0.0008(7) 0.0035(8) -0.0064(8)
    C24 0.0186(9) 0.0298(11) 0.0211(10) -0.0059(8) 0.0026(8) -0.0116(8)
    C25 0.0169(9) 0.0321(11) 0.0186(9) 0.0000(8) -0.0040(7) -0.0032(8)
    C26 0.0172(9) 0.0198(9) 0.0162(9) -0.0003(7) -0.0013(7) -0.0009(7)
    C31 0.0128(8) 0.0176(9) 0.0122(8) 0.0002(6) -0.0034(7) -0.0017(7)
    C32 0.0169(9) 0.0177(9) 0.0208(10) -0.0029(7) 0.0011(7) -0.0017(7)
    C33 0.0174(9) 0.0273(10) 0.0240(10) -0.0012(8) 0.0046(8) -0.0047(8)
    C34 0.0238(10) 0.0230(9) 0.0262(11) 0.0064(8) -0.0002(8) -0.0079(8)
    C35 0.0302(10) 0.0151(9) 0.0274(10) 0.0010(8) -0.0007(8) -0.0015(8)
    C36 0.0202(9) 0.0204(9) 0.0177(9) -0.0018(7) 0.0004(7) 0.0015(7)
    O4 0.0179(6) 0.0271(7) 0.0153(6) -0.0026(5) -0.0013(5) 0.0032(5)
    C4 0.0139(8) 0.0259(10) 0.0189(10) 0.0035(7) 0.0018(7) 0.0057(8)
    O41 0.0336(8) 0.0303(8) 0.0292(8) -0.0038(6) -0.0051(6) 0.0166(7)
    C5 0.0144(8) 0.0150(8) 0.0165(9) -0.0006(6) 0.0009(7) 0.0044(7)
    O5 0.0166(6) 0.0161(6) 0.0170(6) -0.0037(5) -0.0039(5) 0.0051(5)
    C51 0.0139(8) 0.0151(8) 0.0152(9) -0.0004(6) 0.0004(7) 0.0049(7)
    C52 0.0203(9) 0.0176(9) 0.0283(11) -0.0007(7) 0.0037(8) -0.0027(8)
    C53 0.0209(9) 0.0258(10) 0.0328(12) 0.0045(8) 0.0084(8) -0.0029(9)
    C54 0.0137(9) 0.0353(11) 0.0287(11) -0.0021(8) 0.0006(8) 0.0035(9)
    C55 0.0195(9) 0.0303(10) 0.0249(11) -0.0091(8) -0.0015(8) -0.0027(8)
    C56 0.0210(9) 0.0200(10) 0.0181(9) -0.0003(7) 0.0018(7) -0.0021(7)
    C61 0.0129(8) 0.0200(9) 0.0303(10) -0.0037(7) 0.0068(7) -0.0011(8)
    C62 0.0278(11) 0.0266(11) 0.0516(15) 0.0058(9) -0.0084(10) -0.0058(11)
    C63 0.0339(13) 0.0348(14) 0.092(2) 0.0164(10) -0.0059(14) -0.0206(14)
    C64 0.0288(12) 0.0404(15) 0.086(2) -0.0080(10) 0.0289(13) -0.0346(15)
    C65 0.0664(18) 0.0438(15) 0.0409(15) -0.0146(13) 0.0332(14) -0.0149(12)
    C66 0.0536(14) 0.0298(12) 0.0301(12) 0.0052(10) 0.0191(11) 0.0008(9)
    N7 0.0203(7) 0.0211(8) 0.0148(7) -0.0020(6) -0.0002(6) -0.0011(7)
    C71 0.0267(10) 0.0290(11) 0.0326(12) -0.0049(9) 0.0121(9) -0.0002(9)
    C72 0.0242(11) 0.0432(14) 0.0539(16) -0.0119(10) 0.0011(11) -0.0037(11)
    C73 0.0206(9) 0.0249(10) 0.0199(10) -0.0008(7) 0.0036(8) -0.0047(8)
    C74 0.0366(12) 0.0265(11) 0.0315(12) 0.0037(9) -0.0042(10) -0.0043(9)
    C75 0.0289(10) 0.0254(10) 0.0157(9) -0.0017(8) -0.0054(8) 0.0034(7)
    C76 0.0382(12) 0.0299(12) 0.0255(11) 0.0100(9) -0.0098(9) -0.0004(9)
_geom_special_details
;
All s.u.'s (except the s.u. in the dihedral angle between two l.s. planes) are
estimated using the full covariance matrix. The cell s.u.'s are taken into
account individually in the estimation of s.u.'s in distances, angles and
torsion angles; correlations between s.u.'s in cell parameters are only used
when they are defined by crystal symmetry. An approximate (isotropic)
treatment of cell s.u.'s is used for estimating s.u.'s involving l.s. planes.
;
loop_
    _geom_bond_atom_site_label_1
    _geom_bond_atom_site_label_2
    _geom_bond_site_symmetry_2
    _geom_bond_distance
    _geom_bond_publ_flag
    Sb O1 . 2.2091(12) y
    Sb O2 . 1.9751(11) y
    Sb O4 . 2.1204(12) y
    Sb O5 . 1.9662(11) y
    O1 C1 . 1.274(2) ?
    C1 O11 . 1.236(2) ?
    C1 C2 . 1.550(2) ?
    C2 O2 . 1.4155(19) ?
    C2 C31 . 1.530(2) ?
    C2 C21 . 1.534(2) ?
    C21 C22 . 1.386(2) ?
    C21 C26 . 1.390(2) ?
    C22 C23 . 1.393(2) ?
    C22 H22 . 0.9300 ?
    C23 C24 . 1.379(3) ?
    C23 H23 . 0.9300 ?
    C24 C25 . 1.385(3) ?
    C24 H24 . 0.9300 ?
    C25 C26 . 1.382(2) ?
    C25 H25 . 0.9300 ?
    C26 H26 . 0.9300 ?
    C31 C36 . 1.386(2) ?
    C31 C32 . 1.393(2) ?
    C32 C33 . 1.384(2) ?
    C32 H32 . 0.9300 ?
    C33 C34 . 1.388(3) ?
    C33 H33 . 0.9300 ?
    C34 C35 . 1.374(3) ?
    C34 H34 . 0.9300 ?
    C35 C36 . 1.389(3) ?
    C35 H35 . 0.9300 ?
    C36 H36 . 0.9300 ?
    O4 C4 . 1.295(2) ?
    C4 O41 . 1.218(2) ?
    C4 C5 . 1.557(2) ?
    C5 O5 . 1.4195(19) ?
    C5 C61 . 1.528(2) ?
    C5 C51 . 1.532(2) ?
    C51 C56 . 1.385(2) ?
    C51 C52 . 1.393(2) ?
    C52 C53 . 1.377(2) ?
    C52 H52 . 0.9300 ?
    C53 C54 . 1.381(3) ?
    C53 H53 . 0.9300 ?
    C54 C55 . 1.378(3) ?
    C54 H54 . 0.9300 ?
    C55 C56 . 1.389(2) ?
    C55 H55 . 0.9300 ?
    C56 H56 . 0.9300 ?
    C61 C62 . 1.373(3) ?
    C61 C66 . 1.380(3) ?
    C62 C63 . 1.383(3) ?
    C62 H62 . 0.9300 ?
    C63 C64 . 1.361(4) ?
    C63 H63 . 0.9300 ?
    C64 C65 . 1.375(4) ?
    C64 H64 . 0.9300 ?
    C65 C66 . 1.382(3) ?
    C65 H65 . 0.9300 ?
    C66 H66 . 0.9300 ?
    N7 C71 . 1.495(2) ?
    N7 C73 . 1.496(2) ?
    N7 C75 . 1.500(2) ?
    N7 H7 . 0.93(2) ?
    C71 C72 . 1.508(3) ?
    C71 H71A . 0.9700 ?
    C71 H71B . 0.9700 ?
    C72 H72A . 0.9600 ?
    C72 H72B . 0.9600 ?
    C72 H72C . 0.9600 ?
    C73 C74 . 1.505(3) ?
    C73 H73A . 0.9700 ?
    C73 H73B . 0.9700 ?
    C74 H74A . 0.9600 ?
    C74 H74B . 0.9600 ?
    C74 H74C . 0.9600 ?
    C75 C76 . 1.516(3) ?
    C75 H75A . 0.9700 ?
    C75 H75B . 0.9700 ?
    C76 H76A . 0.9600 ?
    C76 H76B . 0.9600 ?
    C76 H76C . 0.9600 ?
loop_
    _geom_angle_atom_site_label_1
    _geom_angle_atom_site_label_2
    _geom_angle_atom_site_label_3
    _geom_angle_site_symmetry_1
    _geom_angle_site_symmetry_3
    _geom_angle
    _geom_angle_publ_flag
    O2 Sb O1 . . 76.77(4) y
    O4 Sb O1 . . 147.72(5) y
    O5 Sb O1 . . 81.60(5) y
    O2 Sb O4 . . 81.84(5) y
    O5 Sb O2 . . 100.79(5) y
    O5 Sb O4 . . 78.97(5) y
    C1 O1 Sb . . 114.31(11) ?
    O11 C1 O1 . . 124.65(16) ?
    O11 C1 C2 . . 119.54(15) ?
    O1 C1 C2 . . 115.80(14) ?
    O2 C2 C31 . . 109.24(13) ?
    O2 C2 C21 . . 108.10(13) ?
    C31 C2 C21 . . 111.00(13) ?
    O2 C2 C1 . . 109.66(12) ?
    C31 C2 C1 . . 108.62(13) ?
    C21 C2 C1 . . 110.21(13) ?
    C2 O2 Sb . . 118.32(9) ?
    C22 C21 C26 . . 118.83(16) ?
    C22 C21 C2 . . 122.98(15) ?
    C26 C21 C2 . . 118.05(15) ?
    C21 C22 C23 . . 120.35(17) ?
    C21 C22 H22 . . 119.8 ?
    C23 C22 H22 . . 119.8 ?
    C24 C23 C22 . . 120.49(18) ?
    C24 C23 H23 . . 119.8 ?
    C22 C23 H23 . . 119.8 ?
    C23 C24 C25 . . 119.20(17) ?
    C23 C24 H24 . . 120.4 ?
    C25 C24 H24 . . 120.4 ?
    C26 C25 C24 . . 120.56(17) ?
    C26 C25 H25 . . 119.7 ?
    C24 C25 H25 . . 119.7 ?
    C25 C26 C21 . . 120.55(17) ?
    C25 C26 H26 . . 119.7 ?
    C21 C26 H26 . . 119.7 ?
    C36 C31 C32 . . 119.05(16) ?
    C36 C31 C2 . . 120.90(15) ?
    C32 C31 C2 . . 120.03(15) ?
    C33 C32 C31 . . 120.62(17) ?
    C33 C32 H32 . . 119.7 ?
    C31 C32 H32 . . 119.7 ?
    C32 C33 C34 . . 120.00(17) ?
    C32 C33 H33 . . 120.0 ?
    C34 C33 H33 . . 120.0 ?
    C35 C34 C33 . . 119.42(17) ?
    C35 C34 H34 . . 120.3 ?
    C33 C34 H34 . . 120.3 ?
    C34 C35 C36 . . 120.97(17) ?
    C34 C35 H35 . . 119.5 ?
    C36 C35 H35 . . 119.5 ?
    C31 C36 C35 . . 119.93(17) ?
    C31 C36 H36 . . 120.0 ?
    C35 C36 H36 . . 120.0 ?
    C4 O4 Sb . . 116.24(11) ?
    O41 C4 O4 . . 124.22(17) ?
    O41 C4 C5 . . 120.70(16) ?
    O4 C4 C5 . . 115.08(15) ?
    O5 C5 C61 . . 108.09(14) ?
    O5 C5 C51 . . 107.60(13) ?
    C61 C5 C51 . . 112.32(14) ?
    O5 C5 C4 . . 110.16(14) ?
    C61 C5 C4 . . 111.56(14) ?
    C51 C5 C4 . . 107.04(14) ?
    C5 O5 Sb . . 119.22(10) ?
    C56 C51 C52 . . 118.33(16) ?
    C56 C51 C5 . . 123.58(15) ?
    C52 C51 C5 . . 118.09(15) ?
    C53 C52 C51 . . 120.98(17) ?
    C53 C52 H52 . . 119.5 ?
    C51 C52 H52 . . 119.5 ?
    C52 C53 C54 . . 120.38(18) ?
    C52 C53 H53 . . 119.8 ?
    C54 C53 H53 . . 119.8 ?
    C55 C54 C53 . . 119.20(17) ?
    C55 C54 H54 . . 120.4 ?
    C53 C54 H54 . . 120.4 ?
    C54 C55 C56 . . 120.64(18) ?
    C54 C55 H55 . . 119.7 ?
    C56 C55 H55 . . 119.7 ?
    C51 C56 C55 . . 120.44(17) ?
    C51 C56 H56 . . 119.8 ?
    C55 C56 H56 . . 119.8 ?
    C62 C61 C66 . . 118.57(19) ?
    C62 C61 C5 . . 123.62(18) ?
    C66 C61 C5 . . 117.80(17) ?
    C61 C62 C63 . . 120.1(2) ?
    C61 C62 H62 . . 119.9 ?
    C63 C62 H62 . . 119.9 ?
    C64 C63 C62 . . 121.1(2) ?
    C64 C63 H63 . . 119.5 ?
    C62 C63 H63 . . 119.5 ?
    C63 C64 C65 . . 119.4(2) ?
    C63 C64 H64 . . 120.3 ?
    C65 C64 H64 . . 120.3 ?
    C64 C65 C66 . . 119.7(3) ?
    C64 C65 H65 . . 120.2 ?
    C66 C65 H65 . . 120.2 ?
    C61 C66 C65 . . 121.1(2) ?
    C61 C66 H66 . . 119.4 ?
    C65 C66 H66 . . 119.4 ?
    C71 N7 C73 . . 113.47(15) ?
    C71 N7 C75 . . 114.21(15) ?
    C73 N7 C75 . . 110.58(14) ?
    C71 N7 H7 . . 106.6(12) ?
    C73 N7 H7 . . 107.1(12) ?
    C75 N7 H7 . . 104.1(12) ?
    N7 C71 C72 . . 113.86(17) ?
    N7 C71 H71A . . 108.8 ?
    C72 C71 H71A . . 108.8 ?
    N7 C71 H71B . . 108.8 ?
    C72 C71 H71B . . 108.8 ?
    H71A C71 H71B . . 107.7 ?
    C71 C72 H72A . . 109.5 ?
    C71 C72 H72B . . 109.5 ?
    H72A C72 H72B . . 109.5 ?
    C71 C72 H72C . . 109.5 ?
    H72A C72 H72C . . 109.5 ?
    H72B C72 H72C . . 109.5 ?
    N7 C73 C74 . . 112.90(15) ?
    N7 C73 H73A . . 109.0 ?
    C74 C73 H73A . . 109.0 ?
    N7 C73 H73B . . 109.0 ?
    C74 C73 H73B . . 109.0 ?
    H73A C73 H73B . . 107.8 ?
    C73 C74 H74A . . 109.5 ?
    C73 C74 H74B . . 109.5 ?
    H74A C74 H74B . . 109.5 ?
    C73 C74 H74C . . 109.5 ?
    H74A C74 H74C . . 109.5 ?
    H74B C74 H74C . . 109.5 ?
    N7 C75 C76 . . 111.77(16) ?
    N7 C75 H75A . . 109.3 ?
    C76 C75 H75A . . 109.3 ?
    N7 C75 H75B . . 109.3 ?
    C76 C75 H75B . . 109.3 ?
    H75A C75 H75B . . 107.9 ?
    C75 C76 H76A . . 109.5 ?
    C75 C76 H76B . . 109.5 ?
    H76A C76 H76B . . 109.5 ?
    C75 C76 H76C . . 109.5 ?
    H76A C76 H76C . . 109.5 ?
    H76B C76 H76C . . 109.5 ?
loop_
    _geom_torsion_atom_site_label_1
    _geom_torsion_atom_site_label_2
    _geom_torsion_atom_site_label_3
    _geom_torsion_atom_site_label_4
    _geom_torsion_site_symmetry_1
    _geom_torsion_site_symmetry_2
    _geom_torsion_site_symmetry_3
    _geom_torsion_site_symmetry_4
    _geom_torsion
    _geom_torsion_publ_flag
    O5 Sb O1 C1 . . . . 115.32(12) ?
    O2 Sb O1 C1 . . . . 12.08(11) ?
    O4 Sb O1 C1 . . . . 61.90(15) ?
    Sb O1 C1 O11 . . . . 177.04(14) ?
    Sb O1 C1 C2 . . . . -2.13(18) ?
    O11 C1 C2 O2 . . . . 167.18(15) ?
    O1 C1 C2 O2 . . . . -13.6(2) ?
    O11 C1 C2 C31 . . . . 47.9(2) ?
    O1 C1 C2 C31 . . . . -132.91(15) ?
    O11 C1 C2 C21 . . . . -73.93(19) ?
    O1 C1 C2 C21 . . . . 105.29(16) ?
    C31 C2 O2 Sb . . . . 144.16(10) ?
    C21 C2 O2 Sb . . . . -94.96(13) ?
    C1 C2 O2 Sb . . . . 25.23(16) ?
    O5 Sb O2 C2 . . . . -99.33(11) ?
    O4 Sb O2 C2 . . . . -176.37(11) ?
    O1 Sb O2 C2 . . . . -20.72(10) ?
    O2 C2 C21 C22 . . . . 110.46(18) ?
    C31 C2 C21 C22 . . . . -129.76(17) ?
    C1 C2 C21 C22 . . . . -9.4(2) ?
    O2 C2 C21 C26 . . . . -65.23(18) ?
    C31 C2 C21 C26 . . . . 54.6(2) ?
    C1 C2 C21 C26 . . . . 174.93(14) ?
    C26 C21 C22 C23 . . . . 1.9(3) ?
    C2 C21 C22 C23 . . . . -173.74(16) ?
    C21 C22 C23 C24 . . . . -1.1(3) ?
    C22 C23 C24 C25 . . . . -0.2(3) ?
    C23 C24 C25 C26 . . . . 0.7(3) ?
    C24 C25 C26 C21 . . . . 0.2(3) ?
    C22 C21 C26 C25 . . . . -1.5(3) ?
    C2 C21 C26 C25 . . . . 174.40(16) ?
    O2 C2 C31 C36 . . . . -14.4(2) ?
    C21 C2 C31 C36 . . . . -133.47(17) ?
    C1 C2 C31 C36 . . . . 105.21(18) ?
    O2 C2 C31 C32 . . . . 167.26(14) ?
    C21 C2 C31 C32 . . . . 48.2(2) ?
    C1 C2 C31 C32 . . . . -73.17(19) ?
    C36 C31 C32 C33 . . . . 0.9(3) ?
    C2 C31 C32 C33 . . . . 179.26(16) ?
    C31 C32 C33 C34 . . . . 0.1(3) ?
    C32 C33 C34 C35 . . . . -0.9(3) ?
    C33 C34 C35 C36 . . . . 0.7(3) ?
    C32 C31 C36 C35 . . . . -1.1(3) ?
    C2 C31 C36 C35 . . . . -179.46(16) ?
    C34 C35 C36 C31 . . . . 0.3(3) ?
    O5 Sb O4 C4 . . . . -2.44(12) ?
    O2 Sb O4 C4 . . . . 100.31(12) ?
    O1 Sb O4 C4 . . . . 51.60(15) ?
    Sb O4 C4 O41 . . . . 178.69(14) ?
    Sb O4 C4 C5 . . . . -0.40(18) ?
    O41 C4 C5 O5 . . . . -174.87(16) ?
    O4 C4 C5 O5 . . . . 4.3(2) ?
    O41 C4 C5 C61 . . . . 65.1(2) ?
    O4 C4 C5 C61 . . . . -115.79(16) ?
    O41 C4 C5 C51 . . . . -58.2(2) ?
    O4 C4 C5 C51 . . . . 120.97(16) ?
    C61 C5 O5 Sb . . . . 115.54(12) ?
    C51 C5 O5 Sb . . . . -122.94(12) ?
    C4 C5 O5 Sb . . . . -6.58(17) ?
    O2 Sb O5 C5 . . . . -74.24(11) ?
    O4 Sb O5 C5 . . . . 5.13(11) ?
    O1 Sb O5 C5 . . . . -148.95(11) ?
    O5 C5 C51 C56 . . . . -125.51(17) ?
    C61 C5 C51 C56 . . . . -6.7(2) ?
    C4 C5 C51 C56 . . . . 116.10(19) ?
    O5 C5 C51 C52 . . . . 53.7(2) ?
    C61 C5 C51 C52 . . . . 172.54(16) ?
    C4 C5 C51 C52 . . . . -64.69(19) ?
    C56 C51 C52 C53 . . . . 1.4(3) ?
    C5 C51 C52 C53 . . . . -177.87(17) ?
    C51 C52 C53 C54 . . . . -0.1(3) ?
    C52 C53 C54 C55 . . . . -0.8(3) ?
    C53 C54 C55 C56 . . . . 0.4(3) ?
    C52 C51 C56 C55 . . . . -1.7(3) ?
    C5 C51 C56 C55 . . . . 177.48(17) ?
    C54 C55 C56 C51 . . . . 0.8(3) ?
    O5 C5 C61 C62 . . . . -142.21(17) ?
    C51 C5 C61 C62 . . . . 99.2(2) ?
    C4 C5 C61 C62 . . . . -21.0(2) ?
    O5 C5 C61 C66 . . . . 39.1(2) ?
    C51 C5 C61 C66 . . . . -79.4(2) ?
    C4 C5 C61 C66 . . . . 160.38(17) ?
    C66 C61 C62 C63 . . . . -0.8(3) ?
    C5 C61 C62 C63 . . . . -179.45(19) ?
    C61 C62 C63 C64 . . . . 0.1(4) ?
    C62 C63 C64 C65 . . . . 0.9(4) ?
    C63 C64 C65 C66 . . . . -1.3(4) ?
    C62 C61 C66 C65 . . . . 0.5(3) ?
    C5 C61 C66 C65 . . . . 179.2(2) ?
    C64 C65 C66 C61 . . . . 0.6(4) ?
    C73 N7 C71 C72 . . . . 60.8(2) ?
    C75 N7 C71 C72 . . . . -67.2(2) ?
    C71 N7 C73 C74 . . . . 56.6(2) ?
    C75 N7 C73 C74 . . . . -173.54(16) ?
    C71 N7 C75 C76 . . . . -59.8(2) ?
    C73 N7 C75 C76 . . . . 170.79(16) ?
loop_
    _geom_hbond_atom_site_label_D
    _geom_hbond_atom_site_label_H
    _geom_hbond_atom_site_label_A
    _geom_hbond_site_symmetry_A
    _geom_hbond_distance_DH
    _geom_hbond_distance_HA
    _geom_hbond_distance_DA
    _geom_hbond_angle_DHA
    _geom_hbond_publ_flag
    N7 H7 O11 . 0.93(2) 1.78(2) 2.706(2) 177.5(18) y
data_global
_journal_date_recd_electronic     2009-11-21
_journal_date_accepted     2009-12-21
_journal_name_full     'Acta Crystallographica, Section E'
_journal_year     2010
_journal_volume     66
_journal_issue      2
_journal_page_first     m116
_journal_page_last     m117
_journal_paper_category     QM
_journal_coeditor_code     PB2016
_publ_contact_author_name     'Hossain, Md. Motahar'
_publ_contact_author_address
;
Department of Chemistry,
University of Rajshahi,
Rajshahi 6205,
Bangladesh
;
_publ_contact_author_email     motahar_chem@ru.ac.bd
_publ_contact_author_fax     '+88 0721 750 064'
_publ_contact_author_phone     '+88 0721 750 041/4107'
_publ_section_title
;
Triethylammonium
bis(2-oxido-2,2-diphenylacetato-\k^2^<i>O</i>^1^,<i>O</i>^2^)antimonate(III)
;
loop_
    _publ_author_name
    _publ_author_footnote
    _publ_author_address
    'Reza, Md. Yeamin' .
;
Department of Chemistry,
University of Rajshahi,
Rajshahi 6205,
Bangladesh
;
    'Hossain, Md. Motahar'
;Currently at:
Division of Environmental Materials,
Faculty of Environmental Earth Science,
Hokkaido University,
Sapporo 060-0808,
Japan.
;
;
Department of Chemistry,
University of Rajshahi,
Rajshahi 6205,
Bangladesh
;
    'Karim, Md. Rabiul' .
;
Department of Chemistry,
University of Rajshahi,
Rajshahi 6205,
Bangladesh
;
    'Tarafder, Md. Tofazzal Hossain' .
;
Department of Chemistry,
University of Rajshahi,
Rajshahi 6205,
Bangladesh
;
    'Hughes, David L.' .
;
School of Chemistry,
University of East Anglia,
Norwich NR4 7TJ,
England
;
