# Supplementary material for: Triethyl­ammonium bis­(2-oxido-2,2-diphenyl­acetato-κ2 O 1,O 2)anti­monate(III)
Source: Acta Crystallogr Sect E Struct Rep Online. 2010 Jan 9;66(Pt 2):m116–7. doi: 10.1107/S1600536809054853 (PMC2979724; doi:10.1107/S1600536809054853)
Supplement: Supplementary file 2 [file e-66-0m116-Isup2.hkl]

#
# h,k,l, Fc-squared, Fo-squared, sigma(Fo-squared) and status flag
#
data_I
_shelx_title ' MOTAHAR2A in P2(1)/c'
_shelx_refln_list_code          4
_shelx_F_calc_maximum      343.59
_exptl_crystal_F_000      1384.00
_reflns_d_resolution_high  0.7696
 
loop_
 _symmetry_equiv_pos_as_xyz
 'x, y, z'
 '-x, y+1/2, -z+1/2'
 '-x, -y, -z'
 'x, -y-1/2, z-1/2'
 
_cell_length_a    12.3438
_cell_length_b    10.6332
_cell_length_c    22.5264
_cell_angle_alpha  90.000
_cell_angle_beta   90.647
_cell_angle_gamma  90.000
 
_shelx_F_squared_multiplier     1.000
 
loop_
 _refln_index_h
 _refln_index_k
 _refln_index_l
 _refln_F_squared_calc
 _refln_F_squared_meas
 _refln_F_squared_sigma
 _refln_observed_status
   2   0   0     4114.23     4303.14    135.64 o
   3   0   0   118052.91   117845.42    997.92 o
   4   0   0    35378.08    35920.29    363.37 o
   5   0   0     3218.78     3544.38     39.43 o
   6   0   0     6671.79     6266.86    178.33 o
   7   0   0    17838.55    18201.36    180.91 o
   8   0   0     4242.89     4538.25     87.40 o
   9   0   0     5154.62     4984.54     94.05 o
  10   0   0     4814.90     4629.09     92.90 o
  11   0   0     1770.35     1641.89     83.46 o
  12   0   0     2174.52     2368.56     91.17 o
  13   0   0     3049.54     3129.74     98.57 o
  14   0   0     3053.70     3007.69    125.85 o
  15   0   0     3265.10     3265.38    185.88 o
  16   0   0     1710.69     1643.23    141.70 o
   2   1   0     7743.28     8012.32     47.54 o
   3   1   0    12503.75    12992.71     86.27 o
   4   1   0     3865.92     4142.56     38.55 o
   5   1   0     5224.09     5396.45     44.93 o
   6   1   0      731.19      768.79     21.62 o
   7   1   0     1539.41     1486.82     23.41 o
   8   1   0     5443.19     5534.50     55.24 o
   9   1   0        7.26       64.66     36.45 o
  10   1   0      329.42      318.31     55.53 o
  11   1   0     2420.53     2439.32     61.22 o
  12   1   0      442.32      473.97     55.64 o
  13   1   0        3.36      132.85     71.57 o
  14   1   0     1970.91     2031.85     86.31 o
  15   1   0      331.23      350.77     83.55 o
   0   2   0    14113.90    14641.89     92.78 o
   1   2   0     4185.89     4284.88     21.13 o
   2   2   0    20218.12    20415.05     78.33 o
   3   2   0    24935.68    24883.98     83.31 o
   4   2   0     3647.88     3851.39     32.29 o
   5   2   0     1191.39     1197.58     20.36 o
   6   2   0    11894.52    11972.39    108.11 o
   7   2   0     1516.85     1439.68     28.31 o
   8   2   0        1.38       25.18     29.11 o
   9   2   0      520.91      522.27     29.47 o
  10   2   0      359.91      340.48     43.58 o
  11   2   0      375.03      417.24     48.28 o
  12   2   0      424.46      396.90     64.51 o
  13   2   0     1151.63     1194.72     71.39 o
  14   2   0        8.63       65.43     77.21 o
  15   2   0      248.03      319.06     81.47 o
   1   3   0    19983.44    20126.49    201.61 o
   2   3   0    21535.17    21313.89    112.35 o
   3   3   0     3361.94     3292.00     26.48 o
   4   3   0     4213.94     4133.55     27.03 o
   5   3   0    17460.15    17215.73     92.98 o
   6   3   0     5853.14     5764.72     41.54 o
   7   3   0       92.93       93.56     23.06 o
   8   3   0     5786.26     5524.31     62.30 o
   9   3   0     4439.62     4475.01     58.23 o
  10   3   0      978.80      960.35     44.18 o
  11   3   0     3439.74     3472.11     67.61 o
  12   3   0     1885.75     1919.74     60.19 o
  13   3   0      567.66      553.31     63.37 o
  14   3   0     3999.40     3932.09     82.80 o
  15   3   0     3767.55     3738.44     87.68 o
   0   4   0     1455.71     1430.62     30.88 o
   1   4   0     1758.69     1898.19     27.68 o
   2   4   0      142.92      176.26     17.91 o
   3   4   0      109.05       57.40     21.48 o
   4   4   0     1194.08     1208.08     26.26 o
   5   4   0      422.29      524.61     24.16 o
   6   4   0        3.86       25.05     22.71 o
   7   4   0      435.16      465.28     21.52 o
   8   4   0        4.43       56.63     27.20 o
   9   4   0      769.17      760.34     35.14 o
  10   4   0        9.38       60.78     51.66 o
  11   4   0      170.37      149.27     44.78 o
  12   4   0       67.35      138.24     55.97 o
  13   4   0      597.26      691.65     59.42 o
  14   4   0      310.80      361.85     65.61 o
  15   4   0      259.13      309.82     73.27 o
   1   5   0     4961.86     4764.21     38.16 o
   2   5   0     7104.97     6984.50     50.47 o
   3   5   0     1066.88     1149.11     25.15 o
   4   5   0     3564.31     3241.81     33.44 o
   5   5   0     7485.80     7418.51     46.61 o
   6   5   0      255.68      241.70     28.77 o
   7   5   0     2000.30     2063.91     31.03 o
   8   5   0     3342.02     3353.47     42.56 o
   9   5   0      350.85      370.29     35.89 o
  10   5   0     1786.47     1787.55     47.43 o
  11   5   0     3869.92     3865.54     58.13 o
  12   5   0      973.56     1062.38     54.25 o
  13   5   0       22.44       80.65     59.99 o
  14   5   0     1414.48     1354.08     67.44 o
   0   6   0    10030.99     9376.91    183.83 o
   1   6   0     6953.50     7118.03     75.40 o
   2   6   0     3126.08     3524.17     46.57 o
   3   6   0    22944.74    22163.22    150.28 o
   4   6   0     9989.79    10167.50     94.88 o
   5   6   0     1373.30     1364.77     33.53 o
   6   6   0     7584.15     7696.53     62.88 o
   7   6   0     2865.70     2827.65     39.67 o
   8   6   0     1701.13     1702.20     38.46 o
   9   6   0     1699.71     1723.42     42.57 o
  10   6   0     4936.37     5141.07     55.67 o
  11   6   0        7.60       56.80     46.72 o
  12   6   0     1992.54     2013.38     58.03 o
  13   6   0     4477.81     4498.20     80.29 o
  14   6   0      431.71      418.81     71.46 o
   1   7   0        4.15        0.00     39.54 o
   2   7   0     2588.60     2504.51     51.34 o
   3   7   0        1.25       14.63     21.63 o
   4   7   0      245.41      216.26     28.57 o
   5   7   0     5050.73     4873.06     48.27 o
   6   7   0      220.35      150.33     35.50 o
   7   7   0      113.07       89.27     37.17 o
   8   7   0       50.70       56.12     34.86 o
   9   7   0     1881.33     1847.56     47.48 o
  10   7   0      610.52      678.29     46.29 o
  11   7   0      394.61      471.07     55.48 o
  12   7   0      944.81      852.31     60.66 o
  13   7   0      628.56      517.43     79.79 o
   0   8   0     4139.76     4269.92     89.89 o
   1   8   0     4168.99     4245.83     77.04 o
   2   8   0        1.81       23.52     41.40 o
   3   8   0     4147.79     4079.89     67.13 o
   4   8   0     2275.85     2256.02     47.03 o
   5   8   0      747.10      702.50     41.85 o
   6   8   0      415.72      437.12     40.81 o
   7   8   0      674.38      677.02     45.02 o
   8   8   0       19.94       30.73     50.17 o
   9   8   0     2427.12     2539.52     56.49 o
  10   8   0     2196.50     2273.94     58.13 o
  11   8   0       72.69       67.42     65.44 o
  12   8   0      899.86      836.83     66.16 o
  13   8   0      794.83      881.80     85.61 o
   1   9   0    12027.13    12056.15    218.39 o
   2   9   0     8339.52     8432.92    160.77 o
   3   9   0     8693.75     8193.51    111.12 o
   4   9   0     6975.25     6894.87     85.19 o
   5   9   0     1668.14     1688.85     50.13 o
   6   9   0     1320.57     1236.87     46.01 o
   7   9   0      892.92      936.65     48.64 o
   8   9   0     2856.17     2959.56     54.21 o
   9   9   0     1894.28     1898.55     59.98 o
  10   9   0       48.31       92.70     57.70 o
  11   9   0     5771.93     5688.62    104.15 o
  12   9   0     1962.91     1787.72     93.47 o
   0  10   0      136.98      130.52    102.82 o
   1  10   0       36.49       48.29     65.81 o
   2  10   0      105.82      105.41     57.90 o
   3  10   0       96.98      114.24     53.71 o
   4  10   0      174.84      145.73     51.06 o
   5  10   0      230.28      215.26     52.28 o
   6  10   0      165.61      133.25     56.58 o
   7  10   0       63.17       89.16     56.67 o
   8  10   0      245.38      300.40     54.47 o
   9  10   0       10.98       78.43     62.15 o
  10  10   0      595.42      597.43     64.33 o
  11  10   0      169.71      225.52     76.08 o
   1  11   0     2799.62     2865.24     78.63 o
   2  11   0     1893.40     1881.58     71.05 o
   3  11   0        7.12       33.97     69.54 o
   4  11   0     1744.02     1720.20     69.97 o
   5  11   0     2556.77     2495.62     70.23 o
   6  11   0      502.99      459.67     67.28 o
   7  11   0      698.49      663.92     68.75 o
   8  11   0     1373.23     1397.17     87.04 o
   9  11   0      478.26      492.29     76.38 o
   0  12   0     6276.81     6646.87    124.42 o
   1  12   0     1081.69     1055.07     72.48 o
   2  12   0      151.39      179.11     72.13 o
   3  12   0     3292.24     3333.88     81.65 o
   4  12   0     2667.86     2573.93     78.72 o
   5  12   0       11.61        0.00    100.60 o
   6  12   0     2498.61     2435.98     86.89 o
   7  12   0     1107.07     1101.49     82.50 o
   1  13   0      123.02      139.11     75.46 o
   2  13   0       23.40       10.35     79.58 o
   3  13   0       68.58       75.50     83.98 o
   4  13   0        9.74       79.67     85.82 o
   5  13   0       22.46       47.41    107.97 o
 -15   1   1      453.35      491.72     85.31 o
 -14   1   1     7287.50     7201.10    109.07 o
 -13   1   1       21.42       49.62     65.09 o
 -12   1   1     1578.77     1489.85     60.99 o
 -11   1   1     9897.25     9936.58     83.23 o
 -10   1   1     1423.79     1402.93     57.62 o
  -9   1   1      251.68      215.41     40.58 o
  -8   1   1     9685.57     9825.66    103.56 o
  -7   1   1     9889.22     9692.57    112.17 o
  -6   1   1      439.15      537.81     27.24 o
  -5   1   1    13968.99    13987.52    101.94 o
  -4   1   1     4652.70     4863.24     43.07 o
  -3   1   1     1445.67     1502.68     19.07 o
  -2   1   1      257.41      292.30     14.00 o
   2   1   1    14532.51    14633.41    116.33 o
   3   1   1      875.27     1016.39     17.05 o
   4   1   1     2271.30     2205.26     22.89 o
   5   1   1    18183.55    18478.88    125.37 o
   6   1   1    13484.09    13981.01     79.74 o
   7   1   1     1292.90     1219.23     20.72 o
   8   1   1    22061.34    21732.86    222.23 o
   9   1   1     6731.99     6576.21     96.91 o
  10   1   1      100.84       97.32     56.05 o
  11   1   1     6253.54     6105.51     75.07 o
  12   1   1     4844.74     4690.44     79.03 o
  13   1   1      611.41      526.79     66.56 o
  14   1   1     2117.85     2151.54     87.17 o
  15   1   1     2535.41     2550.09     95.26 o
 -15   2   1      786.69      835.96     73.95 o
 -14   2   1        6.24       45.75     81.05 o
 -13   2   1     9815.08     9573.26    108.53 o
 -12   2   1     1745.45     1646.60     69.59 o
 -11   2   1       30.48       68.75     49.76 o
 -10   2   1     5390.43     5491.70     56.01 o
  -9   2   1     8215.44     8323.80     73.07 o
  -8   2   1     1232.61     1134.57     34.84 o
  -7   2   1     1896.82     1871.73     32.93 o
  -6   2   1    31726.01    31963.49    259.21 o
  -5   2   1     4875.39     4884.15     48.14 o
  -4   2   1      909.09      854.54     20.87 o
  -3   2   1     9536.43     9311.63     39.67 o
  -2   2   1    32469.32    32886.48    161.88 o
  -1   2   1     5616.89     5805.69     35.78 o
   0   2   1     1153.73     1257.38     20.73 o
   1   2   1    30727.97    30720.37    142.13 o
   2   2   1     6456.30     6513.63     43.57 o
   3   2   1    32270.75    31320.17    195.49 o
   4   2   1     6826.07     6582.66     48.52 o
   5   2   1      620.17      620.80     17.36 o
   6   2   1    35040.76    36088.90    242.45 o
   7   2   1    11224.73    10915.53     77.79 o
   8   2   1     1243.14     1172.45     31.04 o
   9   2   1     8759.14     8969.71     79.68 o
  10   2   1     7184.36     6948.41     69.59 o
  11   2   1     1331.57     1410.39     61.48 o
  12   2   1     1247.19     1180.44     65.24 o
  13   2   1     2028.43     2002.71     74.31 o
  14   2   1     3391.98     3314.93     84.59 o
  15   2   1       48.41      130.12     80.43 o
 -15   3   1        0.64       67.71     81.09 o
 -14   3   1      137.25      176.86     63.39 o
 -13   3   1       11.67       56.24     64.65 o
 -12   3   1      694.78      659.03     52.52 o
 -11   3   1      263.77      210.08     48.59 o
 -10   3   1      598.55      655.01     36.87 o
  -9   3   1      268.48      251.55     32.75 o
  -8   3   1     1776.36     1768.90     37.17 o
  -7   3   1     1022.16      968.05     25.09 o
  -6   3   1      262.40      261.89     19.03 o
  -5   3   1     1637.19     1711.70     25.55 o
  -4   3   1       23.58       18.17     21.38 o
  -3   3   1     1075.45     1036.99     24.92 o
  -2   3   1      416.60      477.11     24.35 o
  -1   3   1      499.68      635.19     22.91 o
   0   3   1       77.22       59.68     21.46 o
   1   3   1     2985.34     2951.74     23.90 o
   2   3   1     7068.20     7355.46     59.99 o
   3   3   1      321.87      317.78     21.05 o
   4   3   1     1575.45     1637.28     20.71 o
   5   3   1      997.49     1013.49     19.70 o
   6   3   1      112.67      121.98     20.12 o
   7   3   1       85.32       67.93     23.38 o
   8   3   1     1568.66     1517.70     26.54 o
   9   3   1       28.02       31.95     30.70 o
  10   3   1       38.55       41.81     50.55 o
  11   3   1       96.42       70.31     50.23 o
  12   3   1      224.62      244.93     55.44 o
  13   3   1       10.43       62.92     60.16 o
  14   3   1       56.47       79.35     66.37 o
  15   3   1      590.43      520.91     73.31 o
 -15   4   1     2269.35     2259.99     81.17 o
 -14   4   1       88.77      157.06     63.59 o
 -13   4   1     1934.80     1932.40     63.37 o
 -12   4   1     3873.62     3972.94     63.56 o
 -11   4   1       71.17       97.05     46.15 o
 -10   4   1     5324.26     5162.02     50.56 o
  -9   4   1    13393.17    13120.52     98.74 o
  -8   4   1     1484.81     1477.96     31.33 o
  -7   4   1     3364.93     3222.36     26.68 o
  -6   4   1    11239.38    10742.56     82.90 o
  -5   4   1    14967.41    15089.40     85.97 o
  -4   4   1       63.52       90.14     24.39 o
  -3   4   1     8027.61     7500.95     41.56 o
  -2   4   1     6851.41     6515.92     55.39 o
  -1   4   1      421.36      500.61     24.41 o
   0   4   1    17699.78    17146.84    143.53 o
   1   4   1    17169.86    17061.25    168.63 o
   2   4   1      341.54      394.75     15.21 o
   3   4   1    18668.36    17839.07    119.15 o
   4   4   1    15301.84    14618.17     96.81 o
   5   4   1      542.07      624.16     24.22 o
   6   4   1    16565.93    16539.54    113.57 o
   7   4   1     8271.00     7911.93     77.07 o
   8   4   1      990.67      935.47     27.64 o
   9   4   1     4955.63     5036.25     52.67 o
  10   4   1     7427.41     7206.57     65.02 o
  11   4   1      901.31      856.92     49.64 o
  12   4   1      105.72      134.20     54.68 o
  13   4   1     2989.66     2946.83     66.01 o
  14   4   1     1208.21     1239.48     68.77 o
  15   4   1        0.88       81.00     70.12 o
 -14   5   1     2420.96     2205.20     71.35 o
 -13   5   1      750.47      715.03     60.04 o
 -12   5   1      493.60      506.73     51.81 o
 -11   5   1     4846.85     4735.95     60.35 o
 -10   5   1     3053.85     3060.77     46.90 o
  -9   5   1     1025.14     1016.59     36.68 o
  -8   5   1    19251.73    18933.93    152.80 o
  -7   5   1     5990.43     6036.18     51.39 o
  -6   5   1      120.62      108.90     29.77 o
  -5   5   1     6408.87     5986.57     39.27 o
  -4   5   1    11632.47    11613.05     69.85 o
  -3   5   1       44.22       30.33     24.51 o
  -2   5   1      175.73       92.20     28.06 o
  -1   5   1     6988.76     6767.00     82.98 o
   0   5   1      572.92      692.63     32.52 o
   1   5   1      126.33       72.13     23.48 o
   2   5   1     5794.10     5506.98     49.79 o
   3   5   1     1281.21     1055.83     17.19 o
   4   5   1        8.29       14.03     25.12 o
   5   5   1    13623.41    13273.62    114.56 o
   6   5   1     3412.01     3148.74     33.26 o
   7   5   1      234.75      229.38     25.42 o
   8   5   1     3324.10     3185.84     40.40 o
   9   5   1     6305.23     6058.94     49.96 o
  10   5   1       15.78       50.72     51.17 o
  11   5   1      954.97      932.46     50.72 o
  12   5   1     3164.92     2997.47     61.56 o
  13   5   1      593.59      545.57     56.55 o
  14   5   1      821.65      805.67     68.87 o
 -14   6   1      163.72      185.27     68.99 o
 -13   6   1      373.44      424.38     60.40 o
 -12   6   1      624.46      604.97     50.51 o
 -11   6   1     1209.77     1170.30     50.55 o
 -10   6   1      166.43      188.07     39.18 o
  -9   6   1     2740.87     2722.71     43.53 o
  -8   6   1     1720.06     1705.45     38.39 o
  -7   6   1      471.15      439.35     33.08 o
  -6   6   1      802.12      781.72     34.36 o
  -5   6   1       41.35       57.10     32.04 o
  -4   6   1      182.41      165.27     27.85 o
  -3   6   1     1165.72     1015.54     24.66 o
  -2   6   1     1305.36     1308.87     33.18 o
  -1   6   1      370.79      358.86     31.76 o
   0   6   1     1074.39     1113.12     37.22 o
   1   6   1     1430.65     1422.29     29.36 o
   2   6   1      470.36      486.84     25.57 o
   3   6   1      315.65      280.05     17.49 o
   4   6   1     1000.81      990.51     30.11 o
   5   6   1        2.70       19.25     35.14 o
   6   6   1     1612.80     1549.11     34.60 o
   7   6   1      198.09      196.84     32.13 o
   8   6   1       26.38       44.19     37.41 o
   9   6   1     1310.98     1322.76     40.34 o
  10   6   1      323.59      323.29     45.92 o
  11   6   1       18.99       63.20     50.28 o
  12   6   1      136.75      108.53     55.79 o
  13   6   1      282.68      274.76     59.78 o
  14   6   1      207.93      199.47     69.84 o
 -13   7   1     1644.99     1469.87     83.52 o
 -12   7   1     2265.29     2140.96     71.27 o
 -11   7   1     4473.96     4419.80     70.24 o
 -10   7   1     6416.00     6319.04     60.20 o
  -9   7   1     2861.40     2865.74     45.12 o
  -8   7   1     6330.97     6139.31     49.27 o
  -7   7   1     2597.29     2496.36     40.71 o
  -6   7   1      253.00      225.07     35.43 o
  -5   7   1     6076.82     5928.53     69.36 o
  -4   7   1     7928.88     7440.11     52.94 o
  -3   7   1      778.78      715.81     22.45 o
  -2   7   1    14142.10    13899.48    125.52 o
  -1   7   1    11665.46    11451.01    142.34 o
   0   7   1      131.20      115.83     42.67 o
   1   7   1     1279.47     1356.75     47.46 o
   2   7   1    13921.64    13728.80    140.83 o
   3   7   1     2660.27     2569.44     33.57 o
   4   7   1     2872.80     2928.30     44.62 o
   5   7   1    23001.12    22119.36    179.67 o
   6   7   1     1629.83     1584.87     36.42 o
   7   7   1     1400.82     1354.25     40.38 o
   8   7   1     6760.79     6651.54     72.93 o
   9   7   1    13824.85    13498.95    148.39 o
  10   7   1       72.43       70.76     53.62 o
  11   7   1     4730.41     4774.98     73.08 o
  12   7   1     4932.60     4725.44     76.02 o
  13   7   1      187.24      158.48     72.90 o
 -13   8   1     1949.99     1937.19     97.34 o
 -12   8   1     1573.72     1513.49     81.29 o
 -11   8   1       77.66       92.42     66.13 o
 -10   8   1     4201.22     4138.99     64.00 o
  -9   8   1     3159.59     3125.32     58.04 o
  -8   8   1      505.47      471.19     44.64 o
  -7   8   1     1576.67     1529.48     47.61 o
  -6   8   1      303.81      288.03     40.56 o
  -5   8   1     2724.79     2595.80     47.24 o
  -4   8   1      795.12      778.26     42.52 o
  -3   8   1     3864.73     3677.18     58.88 o
  -2   8   1     2307.85     2257.81     48.08 o
  -1   8   1     1684.14     1740.64     56.55 o
   0   8   1     4660.72     4731.02     79.90 o
   1   8   1     4612.15     4804.82     97.46 o
   2   8   1        0.57       15.82     37.35 o
   3   8   1      546.49      514.58     48.12 o
   4   8   1    11755.80    11488.30    115.33 o
   5   8   1       78.66       89.28     40.80 o
   6   8   1     2568.69     2504.10     47.22 o
   7   8   1     3359.22     3211.65     53.84 o
   8   8   1       16.71       22.35     45.72 o
   9   8   1      505.29      479.52     47.66 o
  10   8   1     3918.27     3839.14     71.00 o
  11   8   1     1594.87     1618.75     66.95 o
  12   8   1      180.18      185.64     65.05 o
  13   8   1      978.37      877.08     86.25 o
 -12   9   1      281.33      318.68     84.00 o
 -11   9   1       97.43      172.01     69.33 o
 -10   9   1       63.10       77.74     53.58 o
  -9   9   1       36.02       59.88     51.11 o
  -8   9   1      143.63      117.14     45.00 o
  -7   9   1      307.42      259.06     47.94 o
  -6   9   1      176.83      147.34     46.12 o
  -5   9   1      688.18      665.01     47.02 o
  -4   9   1        1.79       77.35     58.23 o
  -3   9   1     1424.63     1320.72     53.54 o
  -2   9   1       60.18       36.18     51.61 o
  -1   9   1       44.09       27.68     66.24 o
   0   9   1      450.09      471.83     63.60 o
   1   9   1       37.46       91.24     49.85 o
   2   9   1     1411.64     1368.73     58.76 o
   3   9   1      177.53      238.87     49.41 o
   4   9   1      381.21      444.11     45.48 o
   5   9   1     1097.56     1043.76     48.28 o
   6   9   1      333.73      330.13     44.78 o
   7   9   1       20.15       18.58     47.17 o
   8   9   1      241.60      272.91     45.95 o
   9   9   1      297.79      351.34     57.30 o
  10   9   1      101.07      112.82     67.59 o
  11   9   1      192.29      140.97     75.81 o
  12   9   1       24.61       53.53     78.81 o
 -11  10   1       49.43       87.19     77.35 o
 -10  10   1     4175.87     4273.63     79.47 o
  -9  10   1     2692.64     2668.33     64.47 o
  -8  10   1       33.04       68.83     58.75 o
  -7  10   1     1496.90     1534.46     60.16 o
  -6  10   1     3864.50     3900.74     63.37 o
  -5  10   1     2602.98     2497.59     61.48 o
  -4  10   1      311.70      255.59     52.73 o
  -3  10   1     4048.33     4163.57     65.97 o
  -2  10   1     2365.28     2456.80     65.89 o
  -1  10   1        1.09       67.41     84.20 o
   0  10   1     1978.12     1969.58     82.85 o
   1  10   1     1250.89     1288.09     68.99 o
   2  10   1      226.61      211.43     66.60 o
   3  10   1     3868.52     3834.86     73.43 o
   4  10   1     2920.92     2842.79     70.39 o
   5  10   1       89.29       72.95     59.69 o
   6  10   1     3305.98     3121.65     74.66 o
   7  10   1     4732.17     4841.98     80.99 o
   8  10   1     1401.68     1349.05     59.12 o
   9  10   1      479.42      479.94     64.73 o
  10  10   1     3207.88     3136.11     84.91 o
  11  10   1     1374.47     1380.90     84.00 o
  -9  11   1      441.12      514.40     72.22 o
  -8  11   1      889.08      866.40     76.80 o
  -7  11   1     1326.48     1298.52     72.22 o
  -6  11   1      308.34      235.21     65.62 o
  -5  11   1     2275.57     2139.14     68.20 o
  -4  11   1     2371.37     2304.23     69.57 o
  -3  11   1        0.60       63.12     70.81 o
  -2  11   1      180.75      165.58     73.61 o
  -1  11   1       98.58      124.36     77.04 o
   0  11   1       77.74       61.17     85.23 o
   1  11   1       44.69       83.62     76.20 o
   2  11   1     1366.53     1317.00     68.48 o
   3  11   1       32.08       41.77     62.07 o
   4  11   1      749.14      831.17     67.24 o
   5  11   1     3780.69     3560.98     78.23 o
   6  11   1      295.87      294.73     69.66 o
   7  11   1      157.97      128.41     67.01 o
   8  11   1     1673.98     1665.85     80.54 o
   9  11   1      580.54      680.42     84.48 o
  -7  12   1     1117.87     1109.93     79.02 o
  -6  12   1      971.24      890.78     75.37 o
  -5  12   1       55.12       94.05     77.91 o
  -4  12   1      468.18      483.88     69.51 o
  -3  12   1      262.55      299.54     72.30 o
  -2  12   1      321.27      373.40     68.05 o
  -1  12   1      176.72      290.07     69.23 o
   0  12   1       71.97      167.20     68.91 o
   1  12   1      203.45      230.24     72.37 o
   2  12   1        0.18       69.11     92.87 o
   3  12   1       34.35      156.04     67.07 o
   4  12   1      311.17      341.52     69.23 o
   5  12   1        0.06       14.39     84.30 o
   6  12   1      251.16      315.66     77.86 o
   7  12   1      390.38      388.30     78.13 o
  -5  13   1     2152.94     2186.44     92.11 o
  -4  13   1     2851.25     2877.68     93.66 o
  -3  13   1      112.71       72.28     93.82 o
  -2  13   1     1135.17     1152.99     80.13 o
  -1  13   1     2548.62     2631.35     86.39 o
   0  13   1      711.66      653.46     71.86 o
   1  13   1     2432.82     2481.22     85.92 o
   2  13   1     3189.64     3237.02     93.60 o
   3  13   1     1279.04     1359.76     85.98 o
   4  13   1     1066.28     1056.16     79.66 o
   5  13   1     3174.03     3090.19     97.49 o
 -16   0   2     1407.54     1491.68    141.70 o
 -15   0   2     6380.02     6500.59    159.95 o
 -14   0   2      110.76      229.81    115.75 o
 -13   0   2     3693.53     3716.44    104.01 o
 -12   0   2     6842.38     7268.74    115.34 o
 -11   0   2     2677.57     2684.67     89.73 o
 -10   0   2     1447.90     1575.62     82.18 o
  -9   0   2     7213.67     7159.64     96.72 o
  -8   0   2     4401.11     4165.99     80.40 o
  -7   0   2      165.39      125.57     47.99 o
  -6   0   2     4505.36     4133.32     80.59 o
  -5   0   2     7375.16     7190.55    100.64 o
  -4   0   2        0.85       33.42     39.48 o
  -3   0   2    60444.96    62593.48    530.43 o
  -2   0   2     4217.33     4281.17     61.56 o
   2   0   2     3145.51     3302.61     44.14 o
   3   0   2     2606.46     2553.86     37.23 o
   4   0   2    47069.07    48972.86    681.28 o
   5   0   2    15066.05    16303.86    184.37 o
   6   0   2      904.43      735.09     33.72 o
   7   0   2    30813.65    31018.55    250.69 o
   8   0   2    11440.45    11357.47    184.75 o
   9   0   2     8019.00     7991.40     94.13 o
  10   0   2    15895.83    15539.62    159.70 o
  11   0   2     7679.40     7668.69    116.27 o
  12   0   2      986.67      906.56     87.69 o
  13   0   2     6786.14     6173.82    166.48 o
  14   0   2     5340.87     5180.11    143.72 o
  15   0   2       86.07      174.49    116.70 o
 -15   1   2      131.71      143.93     84.54 o
 -14   1   2     2517.98     2507.53     80.91 o
 -13   1   2     1157.13     1091.73     70.97 o
 -12   1   2       69.39      128.55     56.76 o
 -11   1   2     3395.73     3443.35     66.09 o
 -10   1   2     2672.65     2618.16     61.04 o
  -9   1   2      999.97      940.63     50.26 o
  -8   1   2     2521.57     2542.49     45.37 o
  -7   1   2     5757.78     6084.55     49.36 o
  -6   1   2      446.11      431.56     26.98 o
  -5   1   2     8412.19     8717.95     70.03 o
  -4   1   2    27659.73    28675.21    202.58 o
  -3   1   2      520.17      651.87     21.56 o
  -2   1   2    10213.39    10768.47     64.46 o
  -1   1   2     9139.22     9822.61     58.79 o
   1   1   2       14.94       51.93     36.15 o
   2   1   2     1362.77     1446.09     16.21 o
   3   1   2    18980.93    19051.84    149.85 o
   4   1   2      179.21      155.10     17.30 o
   5   1   2     1189.87     1185.86     17.26 o
   6   1   2     1014.74      910.64     17.70 o
   7   1   2       54.77       67.72     18.78 o
   8   1   2     4699.63     4493.00     38.08 o
   9   1   2     1969.33     1957.53     42.64 o
  10   1   2      441.22      397.86     55.54 o
  11   1   2     1487.71     1551.07     62.03 o
  12   1   2      884.06      920.92     66.63 o
  13   1   2      909.54      905.54     67.49 o
  14   1   2      167.68      198.11     76.94 o
  15   1   2      852.03      918.85     87.06 o
 -15   2   2     1197.33     1255.58     75.35 o
 -14   2   2      341.79      357.78     72.42 o
 -13   2   2      260.70      246.91     68.26 o
 -12   2   2     1127.01     1177.31     68.23 o
 -11   2   2      822.35      788.70     53.72 o
 -10   2   2      283.96      293.78     41.95 o
  -9   2   2     2833.36     2733.63     41.13 o
  -8   2   2     2630.75     2705.04     44.81 o
  -7   2   2       16.95       21.99     24.88 o
  -6   2   2     5865.46     5955.81     48.02 o
  -5   2   2    16686.31    16732.01    168.57 o
  -4   2   2       11.18       33.33     19.70 o
  -3   2   2     1282.28     1295.72     18.42 o
  -2   2   2      708.53      638.11     20.76 o
  -1   2   2    19354.06    19608.48     93.99 o
   0   2   2        6.63       27.77     15.91 o
   1   2   2     8276.83     8351.19     41.55 o
   2   2   2     9011.40     9492.82     61.33 o
   3   2   2     1348.24     1410.77     19.10 o
   4   2   2     7386.48     7493.87     61.31 o
   5   2   2     4966.07     4984.29     35.58 o
   6   2   2      425.50      453.48     21.27 o
   7   2   2    10115.03    10386.76     74.20 o
   8   2   2     4272.86     4184.22     46.80 o
   9   2   2      135.61      153.57     28.69 o
  10   2   2     2261.72     2267.80     51.88 o
  11   2   2     1491.62     1499.96     61.65 o
  12   2   2     1015.98     1127.10     63.39 o
  13   2   2      417.91      514.86     71.06 o
  14   2   2     2428.54     2396.37     79.69 o
  15   2   2      151.10      187.70     82.61 o
 -15   3   2        1.77       77.86     89.38 o
 -14   3   2     2048.94     1969.85     74.00 o
 -13   3   2     4668.37     4659.04     78.76 o
 -12   3   2      359.90      352.66     54.22 o
 -11   3   2     3030.49     2980.75     55.53 o
 -10   3   2     4920.18     4685.48     46.90 o
  -9   3   2      382.85      405.85     35.08 o
  -8   3   2     8942.97     9116.06    101.23 o
  -7   3   2    10589.18    10424.35     78.82 o
  -6   3   2     5397.40     5548.78     47.32 o
  -5   3   2    23670.45    23989.40    206.60 o
  -4   3   2    16386.19    15939.49     79.61 o
  -3   3   2     5262.86     5314.09     33.15 o
  -2   3   2     5233.05     5194.46     50.75 o
  -1   3   2    19846.33    19747.43    149.27 o
   0   3   2    30259.82    30420.04    262.28 o
   1   3   2     5102.77     5266.77     34.36 o
   2   3   2    16026.63    16160.25    126.91 o
   3   3   2    13207.37    12987.80    108.03 o
   4   3   2       20.19       36.44     16.68 o
   5   3   2     2841.32     2695.86     32.48 o
   6   3   2    23641.61    23889.39    203.75 o
   7   3   2      487.30      453.90     22.43 o
   8   3   2     1900.86     1867.38     26.82 o
   9   3   2     9981.55    10118.17     81.55 o
  10   3   2     1461.47     1443.69     50.00 o
  11   3   2     3518.49     3577.48     65.97 o
  12   3   2     3709.59     3739.07     70.59 o
  13   3   2     1115.33     1075.51     64.08 o
  14   3   2     1348.92     1258.19     70.61 o
  15   3   2     3239.41     3092.27     92.26 o
 -15   4   2      521.98      510.68     74.99 o
 -14   4   2       12.60       97.96     68.21 o
 -13   4   2      119.62      171.73     59.29 o
 -12   4   2     1455.84     1461.77     59.09 o
 -11   4   2       49.72      113.06     44.12 o
 -10   4   2      297.22      335.97     38.74 o
  -9   4   2     1547.20     1537.45     39.24 o
  -8   4   2     2657.36     2580.59     31.45 o
  -7   4   2     2066.97     2031.50     32.75 o
  -6   4   2      475.57      425.33     26.70 o
  -5   4   2      691.75      678.22     26.65 o
  -4   4   2      247.42      254.66     26.98 o
  -3   4   2     3255.04     3689.05     31.07 o
  -2   4   2     4119.10     3982.68     42.54 o
  -1   4   2      328.81      307.20     25.06 o
   0   4   2      464.84      454.22     27.27 o
   1   4   2     2177.04     2165.53     23.76 o
   2   4   2      888.89      943.28     21.02 o
   3   4   2     3965.94     4587.39     35.29 o
   4   4   2     5221.65     5277.74     32.05 o
   5   4   2     2092.20     2221.93     22.79 o
   6   4   2     1314.55     1215.39     22.00 o
   7   4   2      798.73      826.17     24.35 o
   8   4   2      906.35      940.37     31.87 o
   9   4   2       58.44       49.42     35.02 o
  10   4   2       92.94       97.32     48.06 o
  11   4   2      322.57      340.60     48.80 o
  12   4   2        0.54       48.24     63.22 o
  13   4   2      694.29      744.18     60.99 o
  14   4   2      430.55      474.58     66.06 o
  15   4   2        9.08       80.14     78.79 o
 -14   5   2     1089.53     1089.20     69.14 o
 -13   5   2      195.50      240.05     58.72 o
 -12   5   2        4.28       90.00     56.35 o
 -11   5   2     2302.04     2259.07     52.38 o
 -10   5   2     2427.47     2540.70     45.80 o
  -9   5   2      372.59      430.58     39.30 o
  -8   5   2     8587.28     8550.35     73.76 o
  -7   5   2     3769.07     3774.56     37.42 o
  -6   5   2      658.54      651.57     30.47 o
  -5   5   2     1242.07     1134.22     30.08 o
  -4   5   2     7925.13     7813.72     42.66 o
  -3   5   2      918.82      938.89     27.89 o
  -2   5   2        8.92       50.04     19.55 o
  -1   5   2     6128.71     5979.08     50.93 o
   0   5   2     5397.00     5357.70     71.48 o
   1   5   2      295.32      326.19     25.51 o
   2   5   2     9122.86     9155.93     65.07 o
   3   5   2    13791.19    13990.61    112.72 o
   4   5   2        0.34       15.19     13.89 o
   5   5   2     7502.89     7233.98     49.26 o
   6   5   2     1148.37     1049.28     24.97 o
   7   5   2      566.68      613.46     32.41 o
   8   5   2     2826.43     2927.54     37.81 o
   9   5   2      319.89      361.57     36.76 o
  10   5   2       20.99       98.47     49.99 o
  11   5   2     3856.69     3711.00     60.13 o
  12   5   2      459.11      474.98     55.32 o
  13   5   2        3.33       71.33     68.02 o
  14   5   2      608.01      662.37     68.80 o
 -14   6   2      414.09      454.36     73.96 o
 -13   6   2     1368.47     1402.12     64.51 o
 -12   6   2     5646.71     5434.02     75.15 o
 -11   6   2        4.39       33.36     47.87 o
 -10   6   2      185.99      202.21     38.97 o
  -9   6   2    14238.93    14498.41    113.53 o
  -8   6   2       14.55       34.32     34.09 o
  -7   6   2     2957.69     2906.52     39.33 o
  -6   6   2    14687.19    14234.70    107.91 o
  -5   6   2     4571.39     4507.67     44.48 o
  -4   6   2     2897.43     3039.86     36.88 o
  -3   6   2    13464.63    13200.07    152.69 o
  -2   6   2    21118.75    20922.74    171.75 o
  -1   6   2      751.85      837.47     32.04 o
   0   6   2    11864.19    11472.28    139.16 o
   1   6   2    11132.47    10758.73     92.72 o
   2   6   2     1716.57     1715.89     30.37 o
   3   6   2     7173.04     7014.25     52.64 o
   4   6   2    13322.33    12794.46    105.37 o
   5   6   2     5569.80     5395.14     41.61 o
   6   6   2     4008.09     3824.46     45.69 o
   7   6   2    10945.93    10867.54    102.37 o
   8   6   2     4272.82     4341.91     44.49 o
   9   6   2       40.69       41.15     37.55 o
  10   6   2    11104.04    11008.63    117.83 o
  11   6   2     2430.40     2518.70     57.14 o
  12   6   2       37.28       92.83     70.26 o
  13   6   2     3220.07     3038.60     70.70 o
  14   6   2     2348.54     2394.19     86.01 o
 -13   7   2      400.67      382.94     79.28 o
 -12   7   2        5.36       29.63     73.74 o
 -11   7   2      155.78      153.15     53.68 o
 -10   7   2     1971.00     1919.63     49.78 o
  -9   7   2        4.13       54.31     41.12 o
  -8   7   2     2012.93     1902.39     39.86 o
  -7   7   2     2849.48     2740.77     40.02 o
  -6   7   2      140.06      139.99     33.97 o
  -5   7   2     1001.14      990.30     34.91 o
  -4   7   2     3785.77     3883.08     46.24 o
  -3   7   2        1.61        0.00     40.71 o
  -2   7   2      636.10      655.26     39.97 o
  -1   7   2      867.93      830.97     35.92 o
   0   7   2      169.30      145.33     40.14 o
   1   7   2      699.74      730.89     40.29 o
   2   7   2      466.68      474.71     30.53 o
   3   7   2        6.47       14.02     19.54 o
   4   7   2       89.91       91.01     33.59 o
   5   7   2      182.26      210.72     36.16 o
   6   7   2      517.92      464.03     38.80 o
   7   7   2      299.71      307.52     37.83 o
   8   7   2      271.52      257.76     38.64 o
   9   7   2      204.51      211.94     44.20 o
  10   7   2      567.45      598.01     52.69 o
  11   7   2     1022.16      998.70     65.03 o
  12   7   2      170.25      201.16     61.71 o
  13   7   2      515.07      425.54     69.56 o
 -13   8   2      281.38      274.24     87.34 o
 -12   8   2     3026.69     3108.15     87.92 o
 -11   8   2     1089.62     1097.68     66.73 o
 -10   8   2      482.49      456.22     50.33 o
  -9   8   2     1443.78     1499.34     53.15 o
  -8   8   2     2272.72     2300.61     51.48 o
  -7   8   2     1585.87     1445.92     47.30 o
  -6   8   2     2894.61     2786.04     47.57 o
  -5   8   2     1162.57     1153.00     44.77 o
  -4   8   2     2589.71     2557.92     47.47 o
  -3   8   2     7728.94     7624.07     95.75 o
  -2   8   2     1840.97     1792.34     46.20 o
  -1   8   2       47.42       74.53     52.78 o
   0   8   2     5932.67     5974.94    126.95 o
   1   8   2     3719.17     3789.83     61.15 o
   2   8   2     1541.79     1564.56     39.74 o
   3   8   2       90.04       79.30     41.33 o
   4   8   2     5614.22     5586.89     90.35 o
   5   8   2     1427.57     1391.24     45.14 o
   6   8   2       25.76       37.40     44.26 o
   7   8   2     2425.73     2411.55     49.10 o
   8   8   2      963.91      936.51     45.38 o
   9   8   2      154.00      148.33     53.08 o
  10   8   2     2790.53     2727.76     67.30 o
  11   8   2     1811.86     1899.59     72.34 o
  12   8   2       24.21       71.67     80.73 o
  13   8   2      453.71      399.25     77.03 o
 -12   9   2      173.07      136.63     88.99 o
 -11   9   2     1660.60     1752.69     78.79 o
 -10   9   2     4604.38     4656.73     92.71 o
  -9   9   2       16.00       25.39     57.65 o
  -8   9   2     2435.06     2355.64     54.67 o
  -7   9   2     4004.14     3958.35     60.46 o
  -6   9   2        1.93       16.77     52.16 o
  -5   9   2     2318.22     2271.13     52.51 o
  -4   9   2    10191.04    10057.41    143.43 o
  -3   9   2      449.46      454.84     50.54 o
  -2   9   2     8899.33     8683.33    108.14 o
  -1   9   2     9202.90     9258.25    161.98 o
   0   9   2     3035.74     2982.75     66.96 o
   1   9   2     2827.77     2755.48     56.86 o
   2   9   2     4870.80     4871.56     91.37 o
   3   9   2     5240.26     5160.66     82.84 o
   4   9   2      750.95      678.04     50.81 o
   5   9   2     4768.31     4663.56     62.13 o
   6   9   2     3802.52     3809.73     61.83 o
   7   9   2      534.01      489.49     49.56 o
   8   9   2     1898.99     1972.75     56.09 o
   9   9   2     3841.35     3955.87     91.52 o
  10   9   2      898.50      924.52     69.63 o
  11   9   2     1435.05     1440.02     84.85 o
  12   9   2     4263.21     4159.91    109.45 o
 -11  10   2      179.99      165.58     82.01 o
 -10  10   2       67.81       84.56     62.38 o
  -9  10   2      168.02      172.24     54.78 o
  -8  10   2       82.87       92.73     51.73 o
  -7  10   2       38.33      105.00     64.02 o
  -6  10   2       52.73      114.76     56.37 o
  -5  10   2      167.12      147.36     52.44 o
  -4  10   2      211.68      204.53     53.25 o
  -3  10   2     1452.10     1284.93     56.40 o
  -2  10   2      474.57      451.63     55.53 o
  -1  10   2     1863.38     1900.55     67.97 o
   0  10   2        4.90       43.94     68.70 o
   1  10   2     1983.06     1881.39     70.45 o
   2  10   2      987.32     1007.59     67.78 o
   3  10   2       40.50       22.01     66.97 o
   4  10   2      495.35      444.91     64.56 o
   5  10   2       10.70       17.99     78.77 o
   6  10   2       19.92       45.29     76.38 o
   7  10   2      191.24      172.78     54.61 o
   8  10   2        8.66       75.89     62.18 o
   9  10   2       57.97       62.38     63.05 o
  10  10   2      181.49      215.93     70.74 o
  11  10   2        8.51      112.09     83.15 o
  -9  11   2       25.08       63.13     73.08 o
  -8  11   2     2031.19     1940.90     73.80 o
  -7  11   2     2173.98     2152.19     71.34 o
  -6  11   2       97.98      109.98     64.35 o
  -5  11   2     1215.04     1201.98     64.48 o
  -4  11   2     4706.47     4442.60     77.07 o
  -3  11   2      615.99      633.89     65.38 o
  -2  11   2      914.84      936.96     71.62 o
  -1  11   2     4837.68     4925.68    109.45 o
   0  11   2     1219.90     1317.30     85.54 o
   1  11   2      321.09      249.27     68.31 o
   2  11   2     1617.22     1649.71     75.30 o
   3  11   2     3185.33     3218.05     76.99 o
   4  11   2       23.01       21.16     67.08 o
   5  11   2     1703.20     1836.14     72.12 o
   6  11   2     3608.49     3600.37     86.28 o
   7  11   2       66.67       94.79     80.72 o
   8  11   2     1046.79     1139.59     83.27 o
   9  11   2     1116.33     1235.77     85.50 o
  -7  12   2      276.37      218.23     72.82 o
  -6  12   2     1673.88     1652.23     77.67 o
  -5  12   2     2047.32     1903.90     72.45 o
  -4  12   2      110.29       55.46     67.24 o
  -3  12   2     3484.06     3566.05     93.48 o
  -2  12   2     2219.18     2153.33     82.01 o
  -1  12   2        2.89       91.50     75.58 o
   0  12   2     1591.30     1596.78     84.36 o
   1  12   2     6582.67     6944.86    121.99 o
   2  12   2      699.60      639.38     70.34 o
   3  12   2      752.47      739.21     71.05 o
   4  12   2     5509.57     5490.72    135.85 o
   5  12   2     1441.37     1445.75     80.58 o
   6  12   2       99.27       97.47     80.67 o
   7  12   2     2515.61     2553.20     88.97 o
  -5  13   2        2.49       52.07     91.70 o
  -4  13   2        0.32       34.66     78.70 o
  -3  13   2       38.70       82.41     84.90 o
  -2  13   2      160.10      208.33     84.11 o
  -1  13   2       60.92      149.76     74.98 o
   0  13   2      201.51      214.13     71.13 o
   1  13   2       87.08      109.22     78.65 o
   2  13   2        5.05       88.68     80.01 o
   3  13   2       60.00      137.74     79.62 o
   4  13   2       62.38      125.97     78.81 o
   5  13   2       32.49      110.44     82.45 o
 -15   1   3       11.05       62.70     84.20 o
 -14   1   3     3247.63     3327.08     85.20 o
 -13   1   3     2350.85     2393.42     69.77 o
 -12   1   3        3.42       62.56     65.54 o
 -11   1   3      187.55      289.76     55.75 o
 -10   1   3     7764.96     7933.28     72.35 o
  -9   1   3     1099.48     1055.08     51.25 o
  -8   1   3      461.92      333.55     43.51 o
  -7   1   3    17185.97    17425.30    121.63 o
  -6   1   3     7899.02     8237.42     69.44 o
  -5   1   3      146.10       79.46     25.41 o
  -4   1   3    22500.97    22560.66    214.03 o
  -3   1   3    25433.55    26321.69    237.29 o
  -2   1   3    34964.49    35315.61    295.14 o
  -1   1   3     6240.33     5922.21     33.86 o
   0   1   3    18950.97    19923.48    149.09 o
   1   1   3    16278.80    16267.96    104.52 o
   2   1   3    24084.77    24670.70    158.27 o
   3   1   3    11959.79    12038.53     86.63 o
   4   1   3      177.20      109.65     22.40 o
   5   1   3    11802.54    12783.77     96.05 o
   6   1   3    10713.92    10785.22     72.09 o
   7   1   3     5224.27     5263.12     46.88 o
   8   1   3     3988.66     4008.64     48.00 o
   9   1   3    14414.44    14140.36     84.40 o
  10   1   3     3274.24     3301.78     57.15 o
  11   1   3      336.10      266.71     55.92 o
  12   1   3     7834.42     7655.95     98.51 o
  13   1   3     2545.87     2360.28     78.41 o
  14   1   3      238.76      221.85     75.79 o
  15   1   3     3581.03     3760.69    100.78 o
 -15   2   3     3069.78     3111.47     84.41 o
 -14   2   3     3676.73     3673.13     87.47 o
 -13   2   3     2481.42     2417.03     77.58 o
 -12   2   3     5576.21     5713.55     82.35 o
 -11   2   3     2425.24     2453.85     60.14 o
 -10   2   3       35.37       97.73     41.35 o
  -9   2   3     5195.66     5259.43     60.19 o
  -8   2   3     7038.25     7270.00     70.59 o
  -7   2   3        4.00       31.24     38.11 o
  -6   2   3     9405.90     9577.38     97.02 o
  -5   2   3    12434.00    12362.62    113.52 o
  -4   2   3      114.49      185.59     19.97 o
  -3   2   3     1074.52     1072.29     21.69 o
  -2   2   3    12672.33    12853.65    101.50 o
  -1   2   3    19671.42    20675.99    158.33 o
   0   2   3      701.66      671.57     17.93 o
   1   2   3    42380.73    43123.96    313.28 o
   2   2   3    15155.39    15279.27     83.98 o
   3   2   3     1677.67     1766.74     23.74 o
   4   2   3     2221.34     2097.10     27.72 o
   5   2   3    12627.83    13022.83    101.73 o
   6   2   3        4.92       24.45     20.47 o
   7   2   3    13906.59    13707.57     92.91 o
   8   2   3    10027.05    10186.36     65.04 o
   9   2   3       23.96       80.85     32.05 o
  10   2   3     6959.15     6882.12     75.70 o
  11   2   3     6184.62     6033.59     90.42 o
  12   2   3     1950.30     1977.29     66.74 o
  13   2   3     1100.56     1106.78     73.93 o
  14   2   3     3439.53     3435.70     93.13 o
  15   2   3     1179.56     1182.78     83.50 o
 -15   3   3        1.64       90.66     74.15 o
 -14   3   3      507.98      504.05     67.02 o
 -13   3   3      178.04      199.32     56.26 o
 -12   3   3      177.75      189.10     53.82 o
 -11   3   3      501.86      538.92     44.10 o
 -10   3   3       50.14       51.88     39.13 o
  -9   3   3      401.31      431.99     33.73 o
  -8   3   3        0.06       52.52     28.90 o
  -7   3   3      559.53      611.81     23.57 o
  -6   3   3      176.94      183.75     20.69 o
  -5   3   3      362.01      418.02     20.34 o
  -4   3   3     2849.40     3041.60     31.03 o
  -3   3   3      635.44      616.60     16.12 o
  -2   3   3     1094.85     1112.69     21.16 o
  -1   3   3     1289.90     1404.01     24.65 o
   0   3   3        0.83       25.57     26.48 o
   1   3   3    11706.17    12306.55     82.78 o
   2   3   3     1822.23     2070.53     19.22 o
   3   3   3     8346.08     8898.27     65.63 o
   4   3   3      210.28      239.58     20.61 o
   5   3   3       62.08       53.17     23.34 o
   6   3   3        9.22       32.52     24.40 o
   7   3   3      197.26      190.42     22.27 o
   8   3   3     1206.59     1200.92     25.55 o
   9   3   3      573.76      564.37     32.77 o
  10   3   3      476.79      460.07     50.33 o
  11   3   3     1102.03     1062.48     56.67 o
  12   3   3      337.78      386.61     58.00 o
  13   3   3        1.80       98.92     61.98 o
  14   3   3      168.41       81.09     74.55 o
  15   3   3      238.80      264.11     78.97 o
 -15   4   3     3392.59     3147.79     86.71 o
 -14   4   3     1086.76      998.43     66.69 o
 -13   4   3      666.58      767.31     59.60 o
 -12   4   3     5123.33     5074.39     71.09 o
 -11   4   3     2409.73     2442.53     51.98 o
 -10   4   3      993.12     1001.95     38.43 o
  -9   4   3     4767.01     4791.78     51.43 o
  -8   4   3     6255.96     6114.24     50.66 o
  -7   4   3       29.52       64.16     20.33 o
  -6   4   3     5147.10     5040.53     44.15 o
  -5   4   3    12404.67    12266.01     93.33 o
  -4   4   3     4874.65     5105.95     35.97 o
  -3   4   3    16068.21    16074.51    162.67 o
  -2   4   3     9035.83     8282.02     79.72 o
  -1   4   3     7201.56     7186.87     58.88 o
   0   4   3     3641.42     3760.52     31.29 o
   1   4   3    12444.32    12356.13     90.81 o
   2   4   3    19579.14    19881.34    129.03 o
   3   4   3     3497.61     3782.13     27.09 o
   4   4   3    15222.60    14992.20    149.10 o
   5   4   3    26435.86    26481.60    258.27 o
   6   4   3       52.95       60.45     25.20 o
   7   4   3     3202.74     3063.52     47.66 o
   8   4   3    12320.03    12369.50    132.10 o
   9   4   3     3824.26     3757.91     59.45 o
  10   4   3     4064.37     4080.24     63.27 o
  11   4   3     6557.85     6450.36     75.49 o
  12   4   3      312.79      206.62     56.79 o
  13   4   3     2875.42     2902.29     71.76 o
  14   4   3     2844.98     2830.93     73.64 o
  15   4   3      638.38      574.55     73.29 o
 -14   5   3      527.49      547.97     66.87 o
 -13   5   3     2903.37     2870.58     68.21 o
 -12   5   3     1180.61     1175.46     59.01 o
 -11   5   3      842.86      880.28     47.82 o
 -10   5   3     5041.67     5126.20     67.37 o
  -9   5   3     4344.25     4361.49     46.55 o
  -8   5   3      237.65      262.53     32.38 o
  -7   5   3    10861.44    10796.33    119.86 o
  -6   5   3     3637.26     3581.32     39.04 o
  -5   5   3        6.79       26.39     31.93 o
  -4   5   3    12081.75    11675.43     88.48 o
  -3   5   3     4013.85     3569.72     33.39 o
  -2   5   3      209.91      300.16     28.29 o
  -1   5   3    18130.23    18052.20    191.35 o
   0   5   3     7443.86     7187.00     73.83 o
   1   5   3     1798.15     1867.00     23.59 o
   2   5   3    11079.90    11292.72     92.49 o
   3   5   3     3073.82     2948.51     30.10 o
   4   5   3     1930.53     1982.84     24.19 o
   5   5   3     3229.27     3302.62     42.70 o
   6   5   3    11666.96    11684.34    102.05 o
   7   5   3      394.29      364.46     34.69 o
   8   5   3        9.59       41.45     39.22 o
   9   5   3     1623.16     1648.00     41.98 o
  10   5   3     2929.93     2881.62     56.67 o
  11   5   3       49.21      103.60     50.22 o
  12   5   3     2025.93     2107.49     61.77 o
  13   5   3     2644.75     2670.35     70.46 o
  14   5   3       37.84      167.57     79.83 o
 -14   6   3       50.00      101.25     76.23 o
 -13   6   3      135.57      124.90     61.14 o
 -12   6   3       13.60       81.41     53.18 o
 -11   6   3      382.54      326.97     47.87 o
 -10   6   3      632.42      625.82     42.75 o
  -9   6   3     1308.86     1252.18     42.51 o
  -8   6   3       53.93       93.94     35.54 o
  -7   6   3        5.50       51.86     33.13 o
  -6   6   3     1172.03     1214.17     35.82 o
  -5   6   3      391.90      386.97     34.56 o
  -4   6   3      503.36      502.03     32.53 o
  -3   6   3     1969.35     1880.62     39.69 o
  -2   6   3     2245.40     2307.69     41.17 o
  -1   6   3        1.09       13.49     30.08 o
   0   6   3      628.42      760.52     33.11 o
   1   6   3     3323.53     3635.68     48.06 o
   2   6   3     1501.06     1407.87     22.76 o
   3   6   3      237.08      299.22     23.05 o
   4   6   3     1768.84     1850.87     23.84 o
   5   6   3       36.26       36.41     15.18 o
   6   6   3      588.25      572.61     33.18 o
   7   6   3      165.78      166.88     32.87 o
   8   6   3     1296.36     1333.82     40.65 o
   9   6   3      122.14      134.26     37.82 o
  10   6   3        1.70       95.63     47.25 o
  11   6   3     2765.25     2718.18     60.21 o
  12   6   3        0.13       33.50     65.47 o
  13   6   3      300.99      347.36     67.23 o
  14   6   3      250.58      236.63     75.70 o
 -13   7   3     4582.11     4396.40    103.01 o
 -12   7   3      475.12      440.73     71.22 o
 -11   7   3     1563.46     1524.49     67.43 o
 -10   7   3     5941.75     5986.66     60.77 o
  -9   7   3     2349.45     2328.71     48.33 o
  -8   7   3      391.32      393.98     35.67 o
  -7   7   3     5069.98     5074.13     56.40 o
  -6   7   3     7259.02     7248.48     74.77 o
  -5   7   3     1925.74     1875.57     39.34 o
  -4   7   3    17990.70    17776.61    209.72 o
  -3   7   3     8173.50     7743.35     92.71 o
  -2   7   3     1747.57     1804.08     44.65 o
  -1   7   3    15222.13    15017.68    184.41 o
   0   7   3    11945.48    11550.64    121.93 o
   1   7   3      213.15      199.96     33.41 o
   2   7   3     7239.21     7273.46     47.03 o
   3   7   3     3896.46     3706.19     37.12 o
   4   7   3       21.74       40.02     25.99 o
   5   7   3     2122.60     2025.92     41.70 o
   6   7   3     6296.50     6297.77     65.45 o
   7   7   3       13.62       67.05     47.47 o
   8   7   3     1143.98     1134.34     43.22 o
   9   7   3     9544.00     9614.22    129.44 o
  10   7   3     2425.62     2428.00     63.64 o
  11   7   3      309.28      325.17     62.24 o
  12   7   3     4775.08     4808.37     81.36 o
  13   7   3     1713.65     1720.90     79.89 o
 -12   8   3     1107.43     1180.38     77.77 o
 -11   8   3     2861.94     2833.95     80.99 o
 -10   8   3       80.94       82.63     53.43 o
  -9   8   3     3598.19     3607.98     61.45 o
  -8   8   3     1985.63     1944.30     50.65 o
  -7   8   3        9.86       34.16     42.56 o
  -6   8   3     2233.67     2164.17     45.88 o
  -5   8   3     2200.58     2142.29     47.64 o
  -4   8   3      207.92      184.77     41.18 o
  -3   8   3     9513.96     9440.97    157.47 o
  -2   8   3     2330.09     2288.74     47.45 o
  -1   8   3       76.20       98.59     49.18 o
   0   8   3     2324.15     2388.27     51.78 o
   1   8   3     5829.53     5813.01     54.14 o
   2   8   3      933.59      945.21     37.86 o
   3   8   3      847.92      821.96     37.65 o
   4   8   3     4123.90     3978.41     52.36 o
   5   8   3     1786.06     1726.37     43.48 o
   6   8   3     1083.82      979.24     44.68 o
   7   8   3     2181.54     2136.58     50.77 o
   8   8   3     1892.94     1753.16     48.20 o
   9   8   3       19.72       52.89     62.05 o
  10   8   3     1097.48     1110.44     60.76 o
  11   8   3     2354.56     2293.19     73.86 o
  12   8   3       22.24       95.05     74.88 o
 -12   9   3       11.21       53.04     92.11 o
 -11   9   3       15.21       51.88     81.69 o
 -10   9   3      161.63      151.01     54.52 o
  -9   9   3      184.64      206.24     50.40 o
  -8   9   3       29.93       45.62     46.87 o
  -7   9   3     2891.27     2856.58     55.71 o
  -6   9   3     1028.17      994.52     49.33 o
  -5   9   3       25.62      110.77     57.51 o
  -4   9   3      188.09      255.28     50.13 o
  -3   9   3      258.22      264.54     51.34 o
  -2   9   3     2334.08     2354.43     62.32 o
  -1   9   3      328.24      328.44     56.58 o
   0   9   3        8.89       32.36     54.28 o
   1   9   3       11.19       43.93     49.85 o
   2   9   3      780.69      768.29     63.79 o
   3   9   3       12.11       42.44     52.10 o
   4   9   3      194.62      189.52     47.98 o
   5   9   3      360.66      332.14     47.14 o
   6   9   3      587.31      589.69     48.20 o
   7   9   3        3.84       26.03     49.42 o
   8   9   3      100.35      131.71     52.99 o
   9   9   3       64.53      112.93     59.96 o
  10   9   3        9.61       46.94     75.36 o
  11   9   3        5.71       48.31     98.64 o
  12   9   3      371.79      403.10     79.54 o
 -10  10   3       57.75       63.90     67.47 o
  -9  10   3     4839.83     4820.78     75.90 o
  -8  10   3     2886.02     2949.22     63.37 o
  -7  10   3      178.58      168.79     52.62 o
  -6  10   3     5101.14     5105.08     70.34 o
  -5  10   3     4512.00     4548.09     74.35 o
  -4  10   3     2868.01     2717.46     62.23 o
  -3  10   3     3240.82     3137.91     62.72 o
  -2  10   3     7455.91     7539.47    115.33 o
  -1  10   3      184.05      204.47     53.52 o
   0  10   3     2140.49     2199.22     60.49 o
   1  10   3     4464.51     4346.08     80.76 o
   2  10   3        8.60       45.12     62.96 o
   3  10   3       15.29       40.97     67.29 o
   4  10   3     4917.07     4899.85    101.31 o
   5  10   3     1798.39     1737.43     72.19 o
   6  10   3        2.32       46.14     75.94 o
   7  10   3     3100.45     3074.99     69.07 o
   8  10   3     1992.82     1984.93     65.73 o
   9  10   3       76.76      123.09     74.68 o
  10  10   3     1286.90     1304.37     77.20 o
  -9  11   3      150.24       92.85     65.65 o
  -8  11   3     1336.82     1324.46     67.08 o
  -7  11   3     2145.81     2006.89     66.88 o
  -6  11   3      446.74      467.59     62.97 o
  -5  11   3       19.84       47.40     63.65 o
  -4  11   3     2926.63     2845.11     66.95 o
  -3  11   3     2141.39     2095.47     63.86 o
  -2  11   3      225.84      185.42     56.09 o
  -1  11   3     1994.50     2076.92     73.43 o
   0  11   3     1902.29     1902.89     89.23 o
   1  11   3      961.18      915.35     71.31 o
   2  11   3      893.37      916.57     71.54 o
   3  11   3     2824.56     2835.52     79.86 o
   4  11   3      612.74      497.22     71.26 o
   5  11   3      306.15      342.47     65.02 o
   6  11   3      972.92      940.54     73.63 o
   7  11   3      306.31      314.80     71.44 o
   8  11   3        6.71       95.61     90.52 o
   9  11   3      661.33      717.88     82.70 o
  -7  12   3        4.45       86.15     74.78 o
  -6  12   3      585.64      541.84     74.34 o
  -5  12   3      884.45      914.09     69.19 o
  -4  12   3       90.36      102.98     82.67 o
  -3  12   3      328.40      378.45     77.82 o
  -2  12   3     1413.47     1396.26     78.38 o
  -1  12   3       59.96       13.61     75.30 o
   0  12   3      184.09      216.27     85.93 o
   1  12   3      950.50     1038.49     82.03 o
   2  12   3       40.72       95.12     83.02 o
   3  12   3       75.29      115.46     71.19 o
   4  12   3       90.03       73.12     71.33 o
   5  12   3        2.60      107.37     92.80 o
   6  12   3       21.80       79.69     88.02 o
   7  12   3      714.55      717.34     80.42 o
  -5  13   3        7.98       77.32     93.47 o
  -4  13   3     3799.03     4101.67     98.12 o
  -3  13   3     1676.40     1745.76     87.89 o
  -2  13   3       11.49      120.97    100.89 o
  -1  13   3     2843.10     2946.28     82.26 o
   0  13   3     2713.87     2851.04     85.76 o
   1  13   3      158.27      185.01     84.24 o
   2  13   3     3141.41     3237.16     94.28 o
   3  13   3     3011.57     3149.59     88.40 o
   4  13   3       32.18       48.37     90.87 o
   5  13   3      665.63      641.68     85.23 o
 -15   0   4     3528.77     3566.46    145.86 o
 -14   0   4     5028.76     4793.74    121.40 o
 -13   0   4      693.31      753.48     90.28 o
 -12   0   4     8298.43     8062.15    147.76 o
 -11   0   4     5081.89     5277.57    103.29 o
 -10   0   4       27.72       77.61     76.66 o
  -9   0   4     2384.60     2368.65     82.34 o
  -8   0   4     9382.01     8976.90    112.95 o
  -7   0   4     2715.80     2803.00     59.62 o
  -6   0   4     5142.24     5409.83     90.52 o
  -5   0   4     7501.61     6702.96     92.55 o
  -4   0   4     1179.38     1008.18     48.98 o
  -3   0   4    12627.72    12787.47    144.42 o
  -2   0   4    17760.34    18194.33    183.86 o
  -1   0   4    13420.79    13380.16    185.94 o
   0   0   4     3973.76     4119.34     41.83 o
   1   0   4    26112.61    26207.14    147.21 o
   2   0   4    18296.53    18141.10     73.34 o
   3   0   4      396.41      516.73     44.44 o
   4   0   4    26474.58    26366.79    177.11 o
   5   0   4    32795.59    33269.59    261.91 o
   6   0   4      358.53      338.58     41.94 o
   7   0   4    22345.68    22596.97    174.67 o
   8   0   4    27736.54    27681.97    190.65 o
   9   0   4     6473.66     6490.71    113.27 o
  10   0   4     2638.09     2648.50     80.05 o
  11   0   4    10834.83    10907.28    114.14 o
  12   0   4     1609.73     1672.36    122.41 o
  13   0   4      551.83      556.89    118.51 o
  14   0   4     2879.04     2986.22    148.70 o
  15   0   4     1657.73     1770.55    130.64 o
 -15   1   4        6.34       66.72     78.59 o
 -14   1   4      296.67      352.79     72.37 o
 -13   1   4     3820.09     3618.30     74.96 o
 -12   1   4        1.65       83.28     74.05 o
 -11   1   4      744.43      763.81     58.24 o
 -10   1   4     1301.63     1185.99     54.64 o
  -9   1   4     2020.66     2029.47     54.62 o
  -8   1   4      131.58      207.51     46.07 o
  -7   1   4      538.29      561.92     33.24 o
  -6   1   4     1206.38     1104.59     30.75 o
  -5   1   4     7676.00     8901.43     97.39 o
  -4   1   4     9699.53     9893.50     85.70 o
  -3   1   4      615.06      757.32     28.49 o
  -2   1   4     6263.79     6635.05     53.40 o
  -1   1   4    32133.03    33532.59    307.76 o
   0   1   4    19938.86    20740.35     84.60 o
   1   1   4    41645.16    43433.41    263.28 o
   2   1   4    43845.75    46160.66    359.55 o
   3   1   4     1934.36     2398.63     30.33 o
   4   1   4       92.05      115.24     17.55 o
   5   1   4     1053.35     1085.73     29.90 o
   6   1   4     5505.58     5422.51     42.51 o
   7   1   4      287.63      213.92     26.31 o
   8   1   4      217.64      172.55     26.91 o
   9   1   4     3366.70     3233.59     48.74 o
  10   1   4     1659.57     1620.55     50.01 o
  11   1   4      358.19      299.09     56.52 o
  12   1   4       10.95       27.34     75.37 o
  13   1   4     1265.55     1307.59     90.99 o
  14   1   4        3.05       93.27     93.83 o
  15   1   4      232.00      262.78     84.55 o
 -15   2   4      253.60      345.37     72.67 o
 -14   2   4     2391.35     2332.45     82.63 o
 -13   2   4      252.98      267.09     68.81 o
 -12   2   4      692.81      646.42     53.71 o
 -11   2   4     2249.10     2098.25     58.97 o
 -10   2   4       58.85      121.69     40.42 o
  -9   2   4     3166.05     3214.96     49.33 o
  -8   2   4     7900.92     7568.73     82.50 o
  -7   2   4      230.44      199.30     30.76 o
  -6   2   4      131.01      224.86     25.94 o
  -5   2   4     3521.33     3586.16     41.95 o
  -4   2   4    17342.54    17533.10    168.03 o
  -3   2   4     6604.68     6840.06     71.06 o
  -2   2   4      779.78      661.82     20.02 o
  -1   2   4      525.95      451.19     20.57 o
   0   2   4     3655.67     3665.48     27.97 o
   1   2   4      362.83      446.58     21.52 o
   2   2   4    26662.74    27612.76    156.43 o
   3   2   4     5573.62     6057.55     45.84 o
   4   2   4    13226.51    13535.92    107.95 o
   5   2   4    12851.86    13399.21    112.06 o
   6   2   4      182.41      206.91     22.15 o
   7   2   4       51.67       66.94     22.66 o
   8   2   4     3506.49     3484.43     31.46 o
   9   2   4      445.51      446.11     41.02 o
  10   2   4       76.20       66.61     48.30 o
  11   2   4     7716.96     7699.59     76.09 o
  12   2   4        2.91       97.91     73.56 o
  13   2   4        0.58       27.94     71.72 o
  14   2   4     3232.95     3334.82     93.48 o
  15   2   4     1318.69     1396.96     84.00 o
 -15   3   4      982.75     1180.83     77.38 o
 -14   3   4     1110.54     1098.97     70.23 o
 -13   3   4     4195.05     4191.58     74.67 o
 -12   3   4     1029.53     1078.48     57.09 o
 -11   3   4     2541.81     2445.72     50.96 o
 -10   3   4     2004.07     1988.86     40.17 o
  -9   3   4     9033.70     8807.26     78.33 o
  -8   3   4      562.26      590.03     27.99 o
  -7   3   4     5532.49     5125.13     52.80 o
  -6   3   4    18116.93    17510.13    169.69 o
  -5   3   4     5223.19     5607.32     47.73 o
  -4   3   4    10093.18     9998.97    124.17 o
  -3   3   4    18238.76    17666.52    187.09 o
  -2   3   4     2036.44     2177.86     24.33 o
  -1   3   4    10396.68    10167.06     93.56 o
   0   3   4    21976.69    22152.97    186.13 o
   1   3   4      156.39      178.64     21.95 o
   2   3   4    19846.73    19944.86    164.33 o
   3   3   4    34427.56    34948.11    231.53 o
   4   3   4     2843.21     2632.17     27.80 o
   5   3   4      370.98      313.13     25.30 o
   6   3   4    13896.54    13845.07    149.26 o
   7   3   4    12322.08    12053.27    120.10 o
   8   3   4        6.23       50.47     25.01 o
   9   3   4     3824.51     3798.54     45.53 o
  10   3   4     8831.60     8786.99     69.85 o
  11   3   4        5.29       99.51     66.25 o
  12   3   4     3033.29     3024.82     68.92 o
  13   3   4     4371.78     4365.00     76.68 o
  14   3   4     1794.04     1659.75     75.79 o
  15   3   4     2138.18     2024.35     87.59 o
 -15   4   4      135.52      162.52     80.92 o
 -14   4   4      643.41      629.24     66.57 o
 -13   4   4        2.28       61.36     61.50 o
 -12   4   4      880.15      869.14     56.04 o
 -11   4   4     1108.54     1188.05     51.35 o
 -10   4   4       72.75      102.19     38.10 o
  -9   4   4     2480.71     2591.12     42.20 o
  -8   4   4     3752.44     3834.37     40.18 o
  -7   4   4      557.26      532.10     23.46 o
  -6   4   4     2158.75     2080.65     27.92 o
  -5   4   4     4641.54     4722.84     66.06 o
  -4   4   4     1929.41     1906.65     20.33 o
  -3   4   4      523.55      548.84     20.32 o
  -2   4   4     2217.11     2242.83     31.64 o
  -1   4   4     4285.64     4372.93     37.05 o
   0   4   4     1133.41     1264.38     21.36 o
   1   4   4    18199.58    18778.06    163.52 o
   2   4   4     5531.19     5676.84     50.70 o
   3   4   4     1445.94     1622.16     24.17 o
   4   4   4      406.31      425.76     21.06 o
   5   4   4     4824.50     4828.34     38.50 o
   6   4   4     3443.20     3535.43     36.74 o
   7   4   4      165.91      155.38     32.32 o
   8   4   4      874.04      836.16     38.42 o
   9   4   4     1069.83     1181.02     43.41 o
  10   4   4      184.66      180.28     47.88 o
  11   4   4       45.46       66.27     57.97 o
  12   4   4      816.21      857.97     60.41 o
  13   4   4        0.38       35.46     67.41 o
  14   4   4      222.35      200.30     65.65 o
  15   4   4      119.93      156.83     71.39 o
 -14   5   4      429.05      443.11     72.36 o
 -13   5   4     1487.36     1508.18     66.01 o
 -12   5   4      513.83      568.93     55.62 o
 -11   5   4     1913.78     1815.10     51.60 o
 -10   5   4     4894.09     4863.50     51.84 o
  -9   5   4       90.16      127.32     37.15 o
  -8   5   4     4980.61     4938.21     60.19 o
  -7   5   4     3611.63     3545.85     47.97 o
  -6   5   4     4194.69     4261.12     53.44 o
  -5   5   4      338.12      387.52     30.34 o
  -4   5   4     4341.64     4458.42     51.60 o
  -3   5   4    14918.48    15158.99    145.24 o
  -2   5   4      261.83      251.88     24.69 o
  -1   5   4     3864.65     3655.60     36.71 o
   0   5   4     3754.34     3529.05     43.66 o
   1   5   4      114.55       69.98     19.35 o
   2   5   4     1378.80     1405.92     25.15 o
   3   5   4    13842.10    13727.77     92.74 o
   4   5   4     2049.70     1959.93     27.20 o
   5   5   4     2702.16     2797.44     31.19 o
   6   5   4     5815.73     5732.55     61.12 o
   7   5   4      478.35      479.09     30.21 o
   8   5   4      174.93      162.88     39.11 o
   9   5   4      459.20      461.03     37.80 o
  10   5   4     3707.79     3759.69     60.01 o
  11   5   4      309.50      315.49     50.92 o
  12   5   4     2847.43     2740.07     67.06 o
  13   5   4     1761.57     1727.21     66.91 o
  14   5   4        0.60      118.47     80.95 o
 -14   6   4     1314.80     1429.21     86.31 o
 -13   6   4       63.36      117.43     85.76 o
 -12   6   4     4820.90     4743.43     96.44 o
 -11   6   4     4541.42     4469.38     64.26 o
 -10   6   4       40.68       67.30     42.99 o
  -9   6   4     4532.73     4585.17     62.76 o
  -8   6   4    11294.25    11164.28    131.52 o
  -7   6   4      360.80      395.65     36.52 o
  -6   6   4      402.89      418.13     34.51 o
  -5   6   4    21703.25    21675.45    236.74 o
  -4   6   4     6495.43     6406.86     61.14 o
  -3   6   4      960.36      881.37     33.50 o
  -2   6   4     7498.69     7235.05     63.14 o
  -1   6   4     8257.33     8356.62     77.01 o
   0   6   4     3196.55     3220.02     54.68 o
   1   6   4     9915.11     9538.81     82.69 o
   2   6   4     5306.26     4995.17     45.82 o
   3   6   4      454.73      480.14     27.68 o
   4   6   4     9192.26     8851.31     69.21 o
   5   6   4     6285.82     5887.96     61.00 o
   6   6   4      853.34      822.58     35.02 o
   7   6   4     9695.88     9712.98     83.04 o
   8   6   4     2845.44     2892.62     46.18 o
   9   6   4       57.44       91.21     41.88 o
  10   6   4     1417.54     1348.92     53.20 o
  11   6   4     8169.37     7938.22     88.90 o
  12   6   4     1036.80      980.38     68.22 o
  13   6   4      308.50      259.61     71.14 o
  14   6   4     4251.11     4008.13     92.83 o
 -13   7   4      128.38      119.14    103.44 o
 -12   7   4        0.40       33.95     79.37 o
 -11   7   4        2.28       70.57     62.82 o
 -10   7   4      462.15      546.73     46.95 o
  -9   7   4      858.12      821.14     43.77 o
  -8   7   4      403.00      396.98     36.46 o
  -7   7   4     3882.67     3876.85     44.15 o
  -6   7   4     3226.47     3282.78     45.77 o
  -5   7   4      998.84      981.60     42.55 o
  -4   7   4      747.31      722.44     43.40 o
  -3   7   4     2663.82     2759.75     51.15 o
  -2   7   4     2653.34     2746.61     45.78 o
  -1   7   4       68.03       50.87     30.98 o
   0   7   4     1001.23     1000.33     43.05 o
   1   7   4       49.14       84.16     32.09 o
   2   7   4     3064.82     2934.75     39.92 o
   3   7   4      703.84      693.29     27.00 o
   4   7   4     1470.86     1406.75     29.97 o
   5   7   4      386.51      371.71     38.96 o
   6   7   4      865.04      901.72     39.05 o
   7   7   4      677.18      657.11     42.42 o
   8   7   4      710.70      706.88     47.56 o
   9   7   4        2.12       60.13     49.61 o
  10   7   4       24.26       70.66     63.02 o
  11   7   4        8.21       17.20     72.45 o
  12   7   4      532.99      491.69     76.20 o
  13   7   4       62.28      158.91     79.33 o
 -12   8   4     3148.66     3176.04     96.52 o
 -11   8   4     2070.32     2075.67     72.35 o
 -10   8   4     1294.17     1258.68     56.84 o
  -9   8   4     1702.83     1646.14     56.14 o
  -8   8   4     3399.67     3453.78     53.06 o
  -7   8   4     1652.88     1596.45     41.83 o
  -6   8   4        5.64       37.93     44.07 o
  -5   8   4     6742.34     6649.48     80.92 o
  -4   8   4      410.70      405.39     45.96 o
  -3   8   4        9.41       48.33     46.12 o
  -2   8   4     9600.27     9259.96    144.41 o
  -1   8   4     4701.01     4574.70     63.08 o
   0   8   4      178.98      197.34     46.29 o
   1   8   4     4857.29     4790.64     48.85 o
   2   8   4     8044.03     7989.10     74.76 o
   3   8   4     1031.93     1002.27     39.20 o
   4   8   4      367.21      360.21     43.60 o
   5   8   4     3430.52     3314.37     49.64 o
   6   8   4      192.21      186.92     41.67 o
   7   8   4     2190.45     2079.98     50.68 o
   8   8   4     1846.20     1815.48     51.56 o
   9   8   4     1025.61      932.44     55.34 o
  10   8   4      823.26      724.02     58.93 o
  11   8   4      339.55      321.55     66.48 o
  12   8   4     1441.35     1351.74     74.86 o
 -11   9   4       90.14       90.67     86.60 o
 -10   9   4     4707.78     4724.24     72.10 o
  -9   9   4     3894.29     3964.26     67.07 o
  -8   9   4        1.02       43.74     60.27 o
  -7   9   4     4290.29     4295.03     72.21 o
  -6   9   4     3436.53     3392.73     58.04 o
  -5   9   4     1322.56     1343.05     53.38 o
  -4   9   4     3896.23     3985.66     75.47 o
  -3   9   4    13500.04    13269.44    182.49 o
  -2   9   4      615.36      589.08     53.48 o
  -1   9   4     3918.73     3987.02     61.43 o
   0   9   4     7534.56     7414.14    100.64 o
   1   9   4     2912.32     2836.03     54.95 o
   2   9   4     2173.72     2200.89     55.84 o
   3   9   4     5017.53     4939.54     88.29 o
   4   9   4     3048.94     2972.26     66.99 o
   5   9   4     3127.60     3098.19     62.14 o
   6   9   4     8289.39     8055.64    142.95 o
   7   9   4     2473.93     2434.91     80.86 o
   8   9   4      364.25      356.13     60.60 o
   9   9   4     3948.67     4003.42     87.78 o
  10   9   4     3703.80     3715.15    111.78 o
  11   9   4      153.65      145.08     86.71 o
 -10  10   4      117.20      149.67     70.11 o
  -9  10   4      507.61      542.74     66.26 o
  -8  10   4      169.18      160.47     56.49 o
  -7  10   4      344.48      306.19     52.74 o
  -6  10   4       25.20       70.62     53.35 o
  -5  10   4       20.59      120.27     55.53 o
  -4  10   4        0.93       22.00     57.45 o
  -3  10   4       16.51       56.06     58.80 o
  -2  10   4     1911.56     1841.22     56.85 o
  -1  10   4       74.20       78.05     52.50 o
   0  10   4      145.93      173.11     48.62 o
   1  10   4       10.69       98.67     68.25 o
   2  10   4      132.14      164.82     64.19 o
   3  10   4       89.00       81.38     63.14 o
   4  10   4       93.02      130.88     64.33 o
   5  10   4      345.81      323.74     65.68 o
   6  10   4      518.99      515.70     64.73 o
   7  10   4        3.84      101.29     55.74 o
   8  10   4      308.45      295.36     58.96 o
   9  10   4      308.37      300.02     69.52 o
  10  10   4       10.93       15.87     91.67 o
  -9  11   4     1082.14     1100.10     74.76 o
  -8  11   4       45.49      102.57     69.98 o
  -7  11   4     3097.98     3165.09     71.95 o
  -6  11   4     1817.58     1807.71     67.79 o
  -5  11   4      182.86      169.30     56.54 o
  -4  11   4     1802.60     1753.14     65.84 o
  -3  11   4     1787.04     1868.12     66.00 o
  -2  11   4      900.36      867.18     56.42 o
  -1  11   4     2115.98     2055.09     59.06 o
   0  11   4     5012.19     5181.62     96.15 o
   1  11   4     1433.89     1435.93     72.37 o
   2  11   4     1827.56     1818.81     76.62 o
   3  11   4     3654.65     3863.01     84.65 o
   4  11   4     1996.04     2013.09     77.36 o
   5  11   4      102.68      100.29     67.92 o
   6  11   4     1492.76     1536.28     77.72 o
   7  11   4     2117.83     2100.30     74.79 o
   8  11   4      259.40      333.34     86.19 o
   9  11   4      627.58      814.32     85.79 o
  -7  12   4      306.73      356.64     77.11 o
  -6  12   4      610.99      575.59     73.38 o
  -5  12   4     2123.09     2166.65     79.20 o
  -4  12   4      934.60      905.26     67.70 o
  -3  12   4      155.55      138.56     63.24 o
  -2  12   4     2586.46     2670.39     97.10 o
  -1  12   4      974.89      924.78     81.31 o
   0  12   4      253.63      245.84     79.47 o
   1  12   4     4285.25     4452.62     92.91 o
   2  12   4     1317.85     1332.48     78.33 o
   3  12   4      155.53      143.62     72.74 o
   4  12   4     2433.95     2508.79     85.50 o
   5  12   4     2086.98     2108.36     85.38 o
   6  12   4      404.56      478.82     79.64 o
   7  12   4      860.55      933.28     81.48 o
  -4  13   4       26.15       94.61     86.36 o
  -3  13   4      119.27      251.84     92.99 o
  -2  13   4       94.64      175.76     85.42 o
  -1  13   4       24.97       66.71     77.88 o
   0  13   4       24.02       92.34     85.45 o
   1  13   4      171.74      187.63     85.33 o
   2  13   4       21.78      125.69     79.44 o
   3  13   4        0.48       91.92     83.35 o
   4  13   4      108.31      224.93     80.56 o
 -15   1   5     2264.04     2179.50     87.82 o
 -14   1   5       45.45      147.40     72.62 o
 -13   1   5     7037.98     7004.61     88.23 o
 -12   1   5     5001.30     5079.71     90.33 o
 -11   1   5      410.67      457.13     53.64 o
 -10   1   5     5554.06     5718.90     73.08 o
  -9   1   5     3096.57     3110.01     58.59 o
  -8   1   5      108.92      162.73     47.62 o
  -7   1   5    12325.90    12714.11    132.72 o
  -6   1   5    11688.98    11668.64     99.23 o
  -5   1   5      712.20      905.62     22.20 o
  -4   1   5     2916.47     2852.50     27.87 o
  -3   1   5    48415.24    48872.12    526.61 o
  -2   1   5     2253.51     2222.60     36.41 o
  -1   1   5    10011.35    10591.97    110.71 o
   0   1   5    12386.81    13068.87     39.57 o
   1   1   5    18135.79    18384.81    110.83 o
   2   1   5    14128.34    14722.87     83.81 o
   3   1   5     3517.02     3613.51     31.37 o
   4   1   5    23241.54    24279.15    166.55 o
   5   1   5      115.09      130.00     33.13 o
   6   1   5     5945.10     5926.63     54.84 o
   7   1   5     4022.40     4112.71     45.33 o
   8   1   5       60.48       62.03     19.96 o
   9   1   5     1676.91     1603.75     46.11 o
  10   1   5     4382.23     4205.11     64.76 o
  11   1   5     1270.81     1311.42     60.83 o
  12   1   5     3803.92     3611.80     72.14 o
  13   1   5     3497.77     3543.37    101.08 o
  14   1   5      399.54      509.11     90.79 o
  15   1   5       80.45      144.74     92.57 o
 -15   2   5      724.62      679.23     74.84 o
 -14   2   5     3802.52     3920.68     90.11 o
 -13   2   5     1875.87     1972.78     77.35 o
 -12   2   5     3810.12     3625.00     67.99 o
 -11   2   5     2810.96     2934.33     51.40 o
 -10   2   5     1404.04     1533.30     46.97 o
  -9   2   5     1598.82     1729.43     41.77 o
  -8   2   5     5444.65     5569.77     59.14 o
  -7   2   5     1857.15     1809.19     32.93 o
  -6   2   5     8824.38     9232.56     94.13 o
  -5   2   5    15122.58    14673.86    163.63 o
  -4   2   5     9425.74     9421.52    155.64 o
  -3   2   5     3999.15     4368.63     62.55 o
  -2   2   5    13928.17    14009.56    149.08 o
  -1   2   5    31472.06    32107.05    315.86 o
   0   2   5     4958.42     4977.22     61.74 o
   1   2   5    16338.77    17111.69    102.07 o
   2   2   5    18065.83    18155.90    117.30 o
   3   2   5     7010.73     7105.07     48.92 o
   4   2   5     1439.52     1408.29     27.35 o
   5   2   5     9538.58     9549.44     69.27 o
   6   2   5     6646.83     6960.90     45.85 o
   7   2   5      747.90      704.07     27.23 o
   8   2   5     9760.33     9774.61     87.45 o
   9   2   5      640.13      613.17     41.93 o
  10   2   5      252.58      242.38     55.47 o
  11   2   5     7204.11     7227.34     75.74 o
  12   2   5     3189.05     3139.02     71.76 o
  13   2   5        4.14       41.81     78.72 o
  14   2   5     2713.12     2731.23     88.50 o
  15   2   5     3500.43     3561.45     98.99 o
 -15   3   5       23.06      106.69     79.16 o
 -14   3   5       21.27       93.57     70.15 o
 -13   3   5      337.37      359.16     60.16 o
 -12   3   5        5.49       92.10     59.15 o
 -11   3   5        3.76       62.61     45.06 o
 -10   3   5     1888.54     1884.47     39.99 o
  -9   3   5     1557.22     1567.46     35.73 o
  -8   3   5        5.97       59.73     30.90 o
  -7   3   5      215.48      195.69     26.67 o
  -6   3   5      669.83      768.42     24.85 o
  -5   3   5     2126.99     2335.46     37.43 o
  -4   3   5     5120.48     5664.91     72.82 o
  -3   3   5     3262.27     3333.82     36.70 o
  -2   3   5     5099.73     5638.05     59.53 o
  -1   3   5     1066.29     1195.33     24.95 o
   0   3   5      460.48      515.77     26.24 o
   1   3   5      446.99      442.21     23.63 o
   2   3   5     2550.24     2845.23     30.64 o
   3   3   5        3.16        7.98     20.93 o
   4   3   5     2441.64     2605.00     29.71 o
   5   3   5      828.10      894.64     28.90 o
   6   3   5      387.28      366.71     29.22 o
   7   3   5       63.03       96.05     31.95 o
   8   3   5       91.00      102.85     31.26 o
   9   3   5       13.37       58.66     38.64 o
  10   3   5      457.39      409.82     47.00 o
  11   3   5      672.01      615.33     58.01 o
  12   3   5      161.12      173.00     58.98 o
  13   3   5        1.46       82.77     59.63 o
  14   3   5      289.60      289.12     70.38 o
  15   3   5      162.15       84.11     83.67 o
 -15   4   5     1402.85     1462.10     87.56 o
 -14   4   5     4622.19     4674.81     88.46 o
 -13   4   5     1302.06     1347.05     64.39 o
 -12   4   5      330.78      384.37     56.89 o
 -11   4   5     7630.24     7630.73     91.19 o
 -10   4   5     2254.08     2258.27     43.58 o
  -9   4   5      392.61      436.22     36.88 o
  -8   4   5     9781.09     9798.34     88.51 o
  -7   4   5     3875.82     3688.91     52.15 o
  -6   4   5       24.28       38.93     24.32 o
  -5   4   5     4911.49     4666.99     63.30 o
  -4   4   5     9555.13     9169.79    108.24 o
  -3   4   5      230.15      298.36     20.73 o
  -2   4   5    22213.79    22552.69    207.07 o
  -1   4   5     9004.94     8803.18    104.38 o
   0   4   5     4150.92     4293.89     53.96 o
   1   4   5    16496.89    16935.31    153.92 o
   2   4   5    27754.27    27685.57    225.88 o
   3   4   5     9081.95     8951.71     91.36 o
   4   4   5     1813.31     1788.08     27.76 o
   5   4   5    13907.81    13715.30    138.79 o
   6   4   5     8540.46     8784.99     97.41 o
   7   4   5     1505.23     1548.50     37.32 o
   8   4   5     7862.98     7907.98     68.05 o
   9   4   5     6984.65     7095.90     59.76 o
  10   4   5        8.38       76.65     58.31 o
  11   4   5     3899.19     3788.38     71.67 o
  12   4   5     3803.34     3683.04     72.04 o
  13   4   5       31.71       96.88     64.84 o
  14   4   5     1042.92     1055.21     69.98 o
  15   4   5     1704.21     1622.21     84.63 o
 -14   5   5       36.21       75.99     86.48 o
 -13   5   5      845.46      860.64     73.23 o
 -12   5   5     2299.07     2313.60     64.62 o
 -11   5   5        0.13       76.13     56.59 o
 -10   5   5     2824.43     2813.19     48.65 o
  -9   5   5     3706.42     3703.44     47.58 o
  -8   5   5      933.57      992.48     37.14 o
  -7   5   5     1942.63     1918.40     39.95 o
  -6   5   5     4035.65     3916.24     57.39 o
  -5   5   5     5637.05     5846.84     78.91 o
  -4   5   5     3688.71     3347.09     35.09 o
  -3   5   5    11438.40    11136.60    168.11 o
  -2   5   5     3435.84     3484.51     38.40 o
  -1   5   5     3067.65     3069.37     30.72 o
   0   5   5    23397.14    23049.55    222.25 o
   1   5   5    32488.75    33755.59    267.71 o
   2   5   5     1198.40     1242.89     28.05 o
   3   5   5    22521.88    22490.55    228.48 o
   4   5   5     5489.46     5636.86     54.72 o
   5   5   5     1743.69     1839.47     32.52 o
   6   5   5     3983.59     3911.93     44.18 o
   7   5   5     6329.68     6263.22     62.90 o
   8   5   5      118.78      136.13     40.65 o
   9   5   5     2379.82     2380.73     47.00 o
  10   5   5     3474.95     3609.38     58.32 o
  11   5   5      259.69      251.93     50.61 o
  12   5   5      132.23      203.04     59.39 o
  13   5   5     2967.25     2956.22     72.46 o
  14   5   5      510.22      568.99     76.17 o
 -14   6   5      501.91      497.08     82.15 o
 -13   6   5       57.96      114.94     78.47 o
 -12   6   5      165.11      167.12     64.33 o
 -11   6   5      948.60      934.44     50.08 o
 -10   6   5       16.47       50.04     45.72 o
  -9   6   5       26.04       77.70     41.96 o
  -8   6   5        2.03       58.03     35.31 o
  -7   6   5      394.48      448.03     38.18 o
  -6   6   5       16.93       66.25     42.18 o
  -5   6   5      123.58      107.00     35.36 o
  -4   6   5     2303.21     2382.96     37.16 o
  -3   6   5       35.10       35.08     30.57 o
  -2   6   5     1852.51     1814.78     33.12 o
  -1   6   5      827.95      902.05     29.52 o
   0   6   5        0.31       26.87     32.13 o
   1   6   5       55.05       87.22     19.65 o
   2   6   5       62.17       73.41     25.05 o
   3   6   5        0.48       17.90     33.80 o
   4   6   5     1365.59     1401.54     30.63 o
   5   6   5     2482.80     2518.14     33.16 o
   6   6   5      876.63      901.63     42.74 o
   7   6   5        0.51       40.27     39.26 o
   8   6   5      343.44      360.22     40.61 o
   9   6   5      794.83      835.53     41.93 o
  10   6   5      369.29      318.59     56.14 o
  11   6   5      347.56      347.19     58.62 o
  12   6   5      339.11      327.03     65.58 o
  13   6   5       86.33       72.61     69.17 o
  14   6   5        1.50      109.90     79.23 o
 -13   7   5     2926.47     2984.08    119.54 o
 -12   7   5     2600.89     2792.62     89.32 o
 -11   7   5      163.66      165.26     50.68 o
 -10   7   5     1292.30     1279.20     52.86 o
  -9   7   5     5670.78     5863.16     71.43 o
  -8   7   5        4.62       42.16     42.70 o
  -7   7   5     2116.64     2072.49     45.03 o
  -6   7   5     2536.50     2592.05     45.29 o
  -5   7   5       49.26       54.69     39.50 o
  -4   7   5     4085.70     4066.13     59.77 o
  -3   7   5    13044.40    12351.29    164.61 o
  -2   7   5     1163.21     1094.11     38.11 o
  -1   7   5     2422.94     2301.05     37.15 o
   0   7   5    15650.69    15174.21    132.63 o
   1   7   5     6945.58     7078.54     62.47 o
   2   7   5       49.30       62.13     27.40 o
   3   7   5    11620.35    11495.59     84.41 o
   4   7   5     6497.87     6450.64     80.11 o
   5   7   5       10.03       72.11     46.57 o
   6   7   5     8917.65     8640.25    120.38 o
   7   7   5     7911.81     7901.20    110.53 o
   8   7   5       18.64       44.21     48.00 o
   9   7   5     4609.85     4553.33     77.16 o
  10   7   5     5375.57     5457.13     95.66 o
  11   7   5      342.21      336.83     64.77 o
  12   7   5     1192.29     1181.38     78.34 o
  13   7   5     2501.28     2376.44     85.32 o
 -12   8   5      272.23      352.55     83.37 o
 -11   8   5     1665.17     1699.89     76.86 o
 -10   8   5     2087.67     2081.99     64.62 o
  -9   8   5      672.44      641.25     49.96 o
  -8   8   5     3527.99     3449.20     55.40 o
  -7   8   5      247.31      239.34     38.36 o
  -6   8   5     4078.11     4065.20     51.88 o
  -5   8   5     2127.29     2107.14     53.90 o
  -4   8   5     1359.92     1297.36     45.97 o
  -3   8   5       28.69       89.88     43.78 o
  -2   8   5     7848.45     7594.49     94.58 o
  -1   8   5     4229.76     4294.12     80.45 o
   0   8   5     1493.34     1482.47     45.87 o
   1   8   5     3335.98     3363.24     48.74 o
   2   8   5     2995.00     3203.63     45.28 o
   3   8   5      778.46      836.65     36.48 o
   4   8   5     1317.81     1386.60     47.95 o
   5   8   5     3382.05     3408.02     69.69 o
   6   8   5      676.72      725.81     42.72 o
   7   8   5     1621.69     1516.72     53.90 o
   8   8   5     2499.73     2522.59     59.84 o
   9   8   5     1339.75     1276.78     56.88 o
  10   8   5       11.23       73.17     62.70 o
  11   8   5      807.86      836.07     69.85 o
  12   8   5      501.08      534.09     76.46 o
 -11   9   5        0.01       55.01     87.09 o
 -10   9   5     1148.77     1189.77     70.39 o
  -9   9   5      256.97      310.02     53.20 o
  -8   9   5       41.92       16.12     51.85 o
  -7   9   5      743.48      753.97     48.86 o
  -6   9   5      892.04      922.34     48.80 o
  -5   9   5     1185.23     1190.49     50.83 o
  -4   9   5      491.86      509.62     46.09 o
  -3   9   5      119.59      177.97     50.75 o
  -2   9   5      611.65      664.75     50.73 o
  -1   9   5      455.44      418.13     50.46 o
   0   9   5        7.08       60.21     46.26 o
   1   9   5     1874.99     1864.67     48.77 o
   2   9   5      118.94      156.78     48.99 o
   3   9   5      701.39      667.68     55.43 o
   4   9   5     1562.09     1639.70     60.38 o
   5   9   5        7.14       59.55     54.50 o
   6   9   5        3.00      113.80     64.38 o
   7   9   5     1650.37     1655.46     66.03 o
   8   9   5       73.70      112.82     66.39 o
   9   9   5      139.12       94.11     64.21 o
  10   9   5       40.65      105.95     76.60 o
  11   9   5       19.48       30.33     92.91 o
 -10  10   5     1892.15     1854.03     85.24 o
  -9  10   5      573.84      586.33     67.94 o
  -8  10   5     3078.96     3204.18     76.94 o
  -7  10   5     3026.64     2957.47     68.60 o
  -6  10   5      518.21      499.20     52.86 o
  -5  10   5     4026.75     4235.91     68.15 o
  -4  10   5     6923.03     6914.60    109.30 o
  -3  10   5      233.70      240.56     51.58 o
  -2  10   5     3414.65     3494.69     62.44 o
  -1  10   5     3848.34     3923.91     61.90 o
   0  10   5      861.61      839.54     48.40 o
   1  10   5     4060.91     4068.09     81.47 o
   2  10   5     6401.68     6626.43    120.70 o
   3  10   5     1878.12     1946.66     71.63 o
   4  10   5     3181.49     3145.08     84.04 o
   5  10   5     5364.84     5286.13     90.86 o
   6  10   5     2198.63     2115.74     68.42 o
   7  10   5      557.55      485.72     62.88 o
   8  10   5     3045.09     3078.74     76.48 o
   9  10   5      955.46      915.43     73.70 o
  10  10   5      682.01      551.12     80.56 o
  -9  11   5      836.32      943.06     89.34 o
  -8  11   5        1.54       47.14     87.06 o
  -7  11   5      651.37      628.08     67.19 o
  -6  11   5      630.80      700.92     61.40 o
  -5  11   5      273.14      332.17     60.13 o
  -4  11   5      257.90      303.57     56.47 o
  -3  11   5     3040.94     2915.49     67.93 o
  -2  11   5     1250.57     1358.50     58.63 o
  -1  11   5      278.96      281.03     49.96 o
   0  11   5     3812.83     3736.19     78.71 o
   1  11   5     1712.32     1658.93     75.86 o
   2  11   5      221.31      276.17     69.09 o
   3  11   5     2588.85     2805.20     79.86 o
   4  11   5     2683.48     2656.51     80.74 o
   5  11   5       37.98       81.80     71.82 o
   6  11   5      564.42      662.58     81.25 o
   7  11   5     2382.56     2525.66     84.10 o
   8  11   5       51.68      106.32     87.26 o
   9  11   5      104.41      164.75     81.90 o
  -7  12   5      528.31      622.11     83.05 o
  -6  12   5      218.73      200.94     80.17 o
  -5  12   5       42.87       97.06     64.55 o
  -4  12   5       23.08      124.21     73.23 o
  -3  12   5      113.57      124.45     62.95 o
  -2  12   5      252.85      300.05     69.88 o
  -1  12   5     1595.33     1612.54     78.63 o
   0  12   5       79.75      152.47     76.92 o
   1  12   5     1548.19     1533.05     78.56 o
   2  12   5     1723.78     1732.30     81.23 o
   3  12   5        1.45       85.27     76.11 o
   4  12   5      377.47      411.27     75.66 o
   5  12   5      796.64      879.95     87.74 o
   6  12   5        3.32      128.25     90.53 o
   7  12   5      206.16      256.79     77.80 o
  -4  13   5      243.66      233.43     82.70 o
  -3  13   5     3030.44     3368.37    101.19 o
  -2  13   5      681.44      660.25     88.02 o
  -1  13   5      224.87      221.33     81.81 o
   0  13   5     3638.74     3729.98     94.76 o
   1  13   5     1422.56     1552.36     92.41 o
   2  13   5      200.19      273.35     80.40 o
   3  13   5     1744.13     2133.07     97.16 o
   4  13   5     3056.35     3264.78     90.37 o
 -15   0   6      124.57      166.22    123.60 o
 -14   0   6     5714.04     5565.68    109.84 o
 -13   0   6     6316.44     5938.78    133.57 o
 -12   0   6      804.34      759.40     88.86 o
 -11   0   6     8985.49     8855.74    122.21 o
 -10   0   6    14101.80    13862.30    306.53 o
  -9   0   6       40.26      100.71     66.97 o
  -8   0   6    13609.58    13611.90    150.25 o
  -7   0   6    19341.26    18732.01    219.35 o
  -6   0   6      857.48      875.26     46.00 o
  -5   0   6    37199.52    38180.43    477.03 o
  -4   0   6     3296.93     2940.71     46.26 o
  -3   0   6    15657.92    16638.84    240.31 o
  -2   0   6    23831.98    24485.37    385.38 o
  -1   0   6      441.46      428.09     30.69 o
   0   0   6       11.67       26.14     23.42 o
   1   0   6     4414.17     4715.33     52.04 o
   2   0   6    20313.97    19934.47     89.29 o
   3   0   6     6893.91     8339.48     70.85 o
   4   0   6     3231.26     3645.32     58.30 o
   5   0   6    23363.18    23129.32    208.92 o
   6   0   6     5632.70     5413.35     76.31 o
   7   0   6     1784.35     1906.06     68.25 o
   8   0   6    12249.49    12110.33    121.63 o
   9   0   6    14106.85    13939.40    119.53 o
  10   0   6     1225.12     1153.62     77.30 o
  11   0   6      790.76      851.43     78.20 o
  12   0   6     9835.17     9610.90    142.05 o
  13   0   6     1421.29     1496.13    109.93 o
  14   0   6      872.11      898.43    131.51 o
  15   0   6     2161.71     2210.89    151.55 o
 -15   1   6      148.53      163.42     74.52 o
 -14   1   6       41.46      120.56     72.98 o
 -13   1   6     1752.64     1789.37     71.95 o
 -12   1   6     1460.60     1520.48     61.24 o
 -11   1   6        4.47       78.56     60.77 o
 -10   1   6      802.77      850.06     50.56 o
  -9   1   6     4224.10     4267.39     58.16 o
  -8   1   6      136.11      183.76     41.29 o
  -7   1   6     1375.37     1279.23     35.27 o
  -6   1   6      999.27      937.23     29.05 o
  -5   1   6     1233.09     1136.96     22.08 o
  -4   1   6      520.22      618.68     24.13 o
  -3   1   6      291.43      215.93     34.13 o
  -2   1   6     9387.14     9347.32    143.60 o
  -1   1   6     3915.55     4101.53     48.10 o
   0   1   6     8549.67     8729.78     50.63 o
   1   1   6      956.21      997.69     27.30 o
   2   1   6      774.12      818.37     27.65 o
   3   1   6    12299.35    13184.84     54.07 o
   4   1   6       73.32      174.69     23.02 o
   5   1   6     2702.41     2903.12     26.22 o
   6   1   6     3708.05     4000.02     53.09 o
   7   1   6     5711.52     5946.24     66.02 o
   8   1   6      752.63      794.40     46.78 o
   9   1   6      373.48      354.49     43.17 o
  10   1   6     3309.23     3451.76     75.91 o
  11   1   6     1306.89     1274.19     62.54 o
  12   1   6      303.49      262.66     60.33 o
  13   1   6      642.74      642.59     79.49 o
  14   1   6      797.41      795.49     92.29 o
  15   1   6      188.47      240.98     96.70 o
 -15   2   6      156.69      254.54     90.15 o
 -14   2   6      910.69      763.96     76.44 o
 -13   2   6      770.01      708.24     65.44 o
 -12   2   6      171.79      159.14     57.00 o
 -11   2   6     8340.52     7906.37     90.99 o
 -10   2   6     1479.74     1392.19     43.94 o
  -9   2   6      295.67      314.44     35.51 o
  -8   2   6    10039.56    10053.01     91.20 o
  -7   2   6    12573.62    12698.83    133.63 o
  -6   2   6       34.68      138.84     26.33 o
  -5   2   6     6032.40     5840.91     65.45 o
  -4   2   6    12681.52    12885.29    158.33 o
  -3   2   6      644.23      650.75     24.77 o
  -2   2   6      505.82      508.93     27.18 o
  -1   2   6    25155.54    25116.33    296.21 o
   0   2   6     7162.66     7192.57     59.44 o
   1   2   6     8419.33     9102.33     74.99 o
   2   2   6     6056.27     5972.14     42.20 o
   3   2   6     9952.27    10191.47     75.75 o
   4   2   6      984.69     1043.39     26.81 o
   5   2   6     6878.99     7253.09     68.46 o
   6   2   6     7918.69     7811.14     54.30 o
   7   2   6     2504.52     2410.51     68.20 o
   8   2   6     1190.84     1139.01     43.08 o
   9   2   6      568.78      644.71     47.02 o
  10   2   6     5275.47     5201.40     89.11 o
  11   2   6     1544.44     1511.26     63.81 o
  12   2   6     4128.87     4132.49     72.64 o
  13   2   6      794.27      798.13     69.97 o
  14   2   6      617.54      571.06     83.10 o
  15   2   6     2162.83     2165.37     92.58 o
 -15   3   6     1762.86     1880.03     88.33 o
 -14   3   6        8.62      121.19     73.57 o
 -13   3   6     4828.24     4832.49    109.18 o
 -12   3   6     5778.81     5848.73     71.38 o
 -11   3   6      436.08      390.36     42.37 o
 -10   3   6     4113.55     4091.55     48.73 o
  -9   3   6    16243.59    16006.57    147.14 o
  -8   3   6     9226.28     8988.16    118.34 o
  -7   3   6     1224.99     1343.75     32.80 o
  -6   3   6    21704.21    21600.95    284.62 o
  -5   3   6    11835.97    11464.26    146.78 o
  -4   3   6      435.13      540.28     26.01 o
  -3   3   6     8823.88     8417.99    116.58 o
  -2   3   6     4209.75     3972.63     46.51 o
  -1   3   6      735.54      775.73     24.56 o
   0   3   6    10457.51    10187.55     94.11 o
   1   3   6     3955.77     3644.99     31.35 o
   2   3   6     1248.58     1247.85     21.27 o
   3   3   6     9764.36     9698.35     39.95 o
   4   3   6    13103.30    12496.11    101.90 o
   5   3   6    11386.98    11697.75     99.79 o
   6   3   6     9219.09     9585.83     87.40 o
   7   3   6    24309.25    24005.70    200.60 o
   8   3   6     2841.76     2907.10     41.54 o
   9   3   6     2564.67     2521.76     43.27 o
  10   3   6     9418.22     9543.09     90.07 o
  11   3   6     4401.09     4315.06     72.53 o
  12   3   6      286.86      325.21     58.56 o
  13   3   6     6916.26     6945.96     89.81 o
  14   3   6     3718.89     3779.42     93.71 o
  15   3   6       14.26       85.57    112.03 o
 -15   4   6       69.44      133.58     86.79 o
 -14   4   6      598.38      677.25     76.47 o
 -13   4   6      674.51      737.07     71.32 o
 -12   4   6      163.56      224.13     58.87 o
 -11   4   6     1664.03     1636.07     48.71 o
 -10   4   6      682.84      668.33     43.92 o
  -9   4   6      297.12      282.61     36.06 o
  -8   4   6      761.84      793.17     34.66 o
  -7   4   6     3885.97     4003.40     60.21 o
  -6   4   6      950.34      923.12     28.95 o
  -5   4   6       47.50       50.67     26.14 o
  -4   4   6     5671.26     5932.95     72.43 o
  -3   4   6       54.76       38.05     21.73 o
  -2   4   6      365.49      397.78     22.98 o
  -1   4   6     2541.04     2607.60     30.90 o
   0   4   6      221.80      239.04     27.82 o
   1   4   6       77.51      144.54     25.96 o
   2   4   6    10667.06    10857.70     95.98 o
   3   4   6      903.36     1058.73     20.96 o
   4   4   6      460.88      464.98     25.72 o
   5   4   6     2333.30     2385.05     33.62 o
   6   4   6     1353.37     1316.36     35.82 o
   7   4   6      233.12      209.94     34.32 o
   8   4   6     5153.61     5071.89     55.16 o
   9   4   6     2748.23     2700.28     44.36 o
  10   4   6        2.56       21.86     52.77 o
  11   4   6      852.49      862.83     60.59 o
  12   4   6      754.91      743.81     63.83 o
  13   4   6       85.48      116.42     64.16 o
  14   4   6      100.57       91.14     68.32 o
 -14   5   6       85.30      129.28     79.70 o
 -13   5   6      895.19      872.03     76.35 o
 -12   5   6     1106.09     1097.28     72.40 o
 -11   5   6      199.97      266.65     48.80 o
 -10   5   6     2221.24     2172.23     51.37 o
  -9   5   6     1227.76     1267.74     41.43 o
  -8   5   6       25.51       57.80     34.44 o
  -7   5   6     3467.45     3502.76     52.00 o
  -6   5   6     1222.81     1150.21     27.09 o
  -5   5   6     2557.21     2514.85     29.87 o
  -4   5   6     1447.56     1388.02     26.94 o
  -3   5   6     7197.74     7240.52     91.87 o
  -2   5   6     1857.97     1742.31     30.95 o
  -1   5   6     1122.53     1148.67     28.02 o
   0   5   6       47.86       32.29     22.50 o
   1   5   6      569.74      453.46     27.56 o
   2   5   6      488.26      469.28     27.61 o
   3   5   6     3442.83     3494.50     45.00 o
   4   5   6     4251.48     4397.67     38.15 o
   5   5   6       10.67       42.06     31.34 o
   6   5   6     2481.92     2331.75     38.86 o
   7   5   6     3200.03     3129.14     41.88 o
   8   5   6     3409.70     3408.76     52.57 o
   9   5   6      512.96      578.65     43.63 o
  10   5   6     4659.03     4619.59     65.73 o
  11   5   6     2426.04     2349.64     61.42 o
  12   5   6     1246.64     1145.25     63.47 o
  13   5   6     1261.38     1192.43     69.32 o
  14   5   6      567.00      671.40     82.76 o
 -14   6   6     1583.85     1654.87     88.73 o
 -13   6   6      697.19      681.47     77.25 o
 -12   6   6      415.69      483.98     71.15 o
 -11   6   6     3951.56     3995.11     66.12 o
 -10   6   6     5457.69     5426.36     79.66 o
  -9   6   6       42.44      120.53     40.64 o
  -8   6   6    12857.39    12898.87    155.17 o
  -7   6   6    12145.40    11921.70    185.41 o
  -6   6   6     1092.41     1008.74     42.55 o
  -5   6   6     3975.73     3984.15     54.51 o
  -4   6   6    20288.78    19737.19    330.12 o
  -3   6   6     1357.23     1334.29     32.37 o
  -2   6   6     4750.99     4384.02     54.56 o
  -1   6   6     3903.13     3659.96     51.18 o
   0   6   6      686.78      631.35     23.15 o
   1   6   6      531.10      480.90     23.42 o
   2   6   6    11731.10    11255.50     96.44 o
   3   6   6     5407.19     5300.23     49.92 o
   4   6   6     3510.13     3491.69     59.12 o
   5   6   6     6434.47     6177.77     63.18 o
   6   6   6     6820.15     6480.21     64.08 o
   7   6   6       11.84       64.26     44.73 o
   8   6   6     3725.94     3756.82     52.20 o
   9   6   6     6634.60     6738.06     73.57 o
  10   6   6      301.11      308.25     54.81 o
  11   6   6     3906.23     3915.60     73.89 o
  12   6   6     3581.48     3489.37     85.43 o
  13   6   6        2.76       90.52     88.13 o
  14   6   6      512.46      522.46     84.82 o
 -13   7   6      264.25      345.26    104.65 o
 -12   7   6        1.43      185.54     92.34 o
 -11   7   6        8.95       89.26     63.35 o
 -10   7   6      934.91      900.29     55.45 o
  -9   7   6        6.42       61.66     44.59 o
  -8   7   6     1758.08     1729.20     46.84 o
  -7   7   6     2776.40     2655.31     49.92 o
  -6   7   6      137.20      142.90     39.87 o
  -5   7   6     2140.72     2174.14     48.74 o
  -4   7   6       73.41       82.10     40.33 o
  -3   7   6     1107.35     1102.01     38.64 o
  -2   7   6     1003.03     1037.30     35.25 o
  -1   7   6     1810.82     1883.33     32.69 o
   0   7   6     1911.57     1900.06     44.55 o
   1   7   6     1841.92     1785.49     41.92 o
   2   7   6       22.89       45.08     27.37 o
   3   7   6     1456.22     1500.65     34.57 o
   4   7   6     2217.58     2202.38     39.59 o
   5   7   6      534.28      594.32     49.16 o
   6   7   6      175.87      160.50     48.64 o
   7   7   6     1584.58     1583.89     50.40 o
   8   7   6       10.57       89.91     51.21 o
   9   7   6        0.89       48.83     58.49 o
  10   7   6       26.74       74.35     67.52 o
  11   7   6      309.80      378.93     68.03 o
  12   7   6      349.21      285.57     79.80 o
  13   7   6        1.93       30.54    118.91 o
 -12   8   6       41.86      136.83     98.72 o
 -11   8   6     1214.31     1192.21     71.20 o
 -10   8   6     3198.18     3179.45     70.22 o
  -9   8   6        1.00       36.80     54.50 o
  -8   8   6     4373.63     4455.99     69.21 o
  -7   8   6     1728.89     1756.86     52.52 o
  -6   8   6      401.70      402.47     45.74 o
  -5   8   6     2531.45     2507.22     52.04 o
  -4   8   6     6578.56     6406.14     91.24 o
  -3   8   6     1050.51     1035.12     50.77 o
  -2   8   6     2182.20     2185.13     44.70 o
  -1   8   6    11244.03    11149.87    123.47 o
   0   8   6      171.21      171.65     42.75 o
   1   8   6        4.78       23.11     41.10 o
   2   8   6     9039.06     9130.28     95.06 o
   3   8   6     1849.26     1845.40     44.82 o
   4   8   6      360.24      420.06     48.16 o
   5   8   6     2586.38     2697.92     58.85 o
   6   8   6     4379.78     4328.82     76.29 o
   7   8   6      330.96      282.58     48.76 o
   8   8   6      959.08     1023.23     52.38 o
   9   8   6     4271.60     4279.20     78.22 o
  10   8   6      359.62      388.84     68.62 o
  11   8   6      594.92      636.96     72.53 o
  12   8   6      845.37      806.10     79.42 o
 -11   9   6     1045.39     1150.13     75.20 o
 -10   9   6      571.10      598.35     68.67 o
  -9   9   6     4652.60     4773.82     80.51 o
  -8   9   6     1439.31     1537.25     58.05 o
  -7   9   6      174.30      171.73     51.54 o
  -6   9   6     6885.47     6870.61    118.50 o
  -5   9   6     3044.70     3064.15     57.72 o
  -4   9   6       48.37       41.30     57.31 o
  -3   9   6     3744.52     3553.11     66.71 o
  -2   9   6     8005.68     7777.73     76.67 o
  -1   9   6       78.31      108.47     47.12 o
   0   9   6       88.70      133.95     46.40 o
   1   9   6    11523.98    11126.09    109.21 o
   2   9   6       33.22       66.08     48.58 o
   3   9   6     2899.69     2998.93     65.32 o
   4   9   6     4356.51     4503.27     99.21 o
   5   9   6      589.37      587.12     52.08 o
   6   9   6     4831.44     4729.04     94.93 o
   7   9   6     3896.98     3769.60     94.91 o
   8   9   6     2955.17     2820.94     96.16 o
   9   9   6     1131.45     1107.05     70.92 o
  10   9   6     5205.68     5257.90    100.20 o
  11   9   6     2278.59     2185.56    107.65 o
 -10  10   6       14.35       32.81     93.39 o
  -9  10   6        0.31       10.36     98.74 o
  -8  10   6      346.47      299.83     64.50 o
  -7  10   6       70.56       99.80     66.70 o
  -6  10   6        2.30       94.49     53.71 o
  -5  10   6      319.54      346.01     54.47 o
  -4  10   6      143.00      162.36     55.00 o
  -3  10   6       10.41       89.84     58.24 o
  -2  10   6      121.43      149.32     49.26 o
  -1  10   6      428.22      441.20     48.77 o
   0  10   6        8.42       70.85     45.61 o
   1  10   6       91.09      162.07     59.76 o
   2  10   6      661.88      726.87     63.18 o
   3  10   6      133.47      216.71     65.49 o
   4  10   6        0.67       84.34     57.09 o
   5  10   6      445.06      445.75     59.70 o
   6  10   6      849.75      810.09     68.44 o
   7  10   6        0.16       45.30     73.33 o
   8  10   6      116.40      169.96     67.36 o
   9  10   6      547.65      472.28     72.73 o
  10  10   6      275.59      326.88     94.64 o
  -9  11   6     3258.01     3229.08    101.43 o
  -8  11   6     1498.20     1517.08     83.12 o
  -7  11   6      157.01      163.47     68.73 o
  -6  11   6     2841.05     2944.00     79.02 o
  -5  11   6     1394.70     1439.11     59.91 o
  -4  11   6       11.95       61.27     58.53 o
  -3  11   6     1454.98     1471.16     63.15 o
  -2  11   6     1235.69     1339.23     57.21 o
  -1  11   6        2.55       98.46     49.45 o
   0  11   6     2564.97     2628.43     69.84 o
   1  11   6     3608.25     3634.11     80.35 o
   2  11   6       90.80      166.60     67.33 o
   3  11   6     1699.72     1825.69     76.10 o
   4  11   6     4225.32     4280.57     91.17 o
   5  11   6      761.83      817.01     73.38 o
   6  11   6      204.38      259.65     87.04 o
   7  11   6     3864.59     4140.79    118.58 o
   8  11   6      719.18      776.60     78.44 o
   9  11   6      252.52      325.32     85.02 o
  -7  12   6     3961.48     4038.34     92.56 o
  -6  12   6       16.74       74.00     82.98 o
  -5  12   6      594.50      617.71     66.81 o
  -4  12   6     2400.97     2435.54     75.59 o
  -3  12   6      216.83      245.73     55.74 o
  -2  12   6      798.41      910.05     67.76 o
  -1  12   6     3205.54     3322.46     82.92 o
   0  12   6      285.10      368.75     75.16 o
   1  12   6      725.38      861.62     75.85 o
   2  12   6     3170.42     3104.17     87.34 o
   3  12   6      609.46      669.78     76.00 o
   4  12   6        7.75       73.60     75.48 o
   5  12   6     3009.45     3072.32     98.93 o
   6  12   6     2926.96     3037.00    122.79 o
   7  12   6       32.30       45.70     82.23 o
  -4  13   6        2.48       77.97     80.52 o
  -3  13   6      238.82      283.57     82.99 o
  -2  13   6       39.24       83.83    102.45 o
  -1  13   6      302.78      354.25     83.46 o
   0  13   6      154.56      133.34     83.86 o
   1  13   6       11.28      114.36     87.63 o
   2  13   6       75.20      114.32     92.68 o
   3  13   6      240.08      312.84     81.55 o
   4  13   6       10.45      144.19     95.84 o
 -15   1   7     2767.23     2890.16     86.96 o
 -14   1   7     1856.08     1873.06     70.13 o
 -13   1   7      416.69      438.48     61.14 o
 -12   1   7     5466.36     5429.23     79.86 o
 -11   1   7     1395.97     1447.32     50.21 o
 -10   1   7      695.31      720.47     47.63 o
  -9   1   7     3056.20     3057.36     49.27 o
  -8   1   7     2282.44     2345.38     42.82 o
  -7   1   7      192.98      216.51     31.05 o
  -6   1   7    16711.90    17322.88    164.65 o
  -5   1   7     2711.43     2413.08     29.05 o
  -4   1   7      436.41      519.25     23.98 o
  -3   1   7    29708.34    30350.01    480.86 o
  -2   1   7     9771.84     9127.27    148.54 o
  -1   1   7     4105.94     4271.51     44.87 o
   0   1   7    24213.34    24805.21    113.32 o
   1   1   7    54905.64    57592.62    425.06 o
   2   1   7      200.91      267.05     27.15 o
   3   1   7     7875.36     8194.14     45.21 o
   4   1   7     5841.37     5636.58     38.66 o
   5   1   7     3788.96     3781.58     56.45 o
   6   1   7        4.61       33.98     41.32 o
   7   1   7     8503.04     8458.03     74.61 o
   8   1   7     6214.12     6183.86     77.03 o
   9   1   7      634.58      653.90     54.55 o
  10   1   7      367.43      432.27     59.81 o
  11   1   7     6499.99     6645.88     99.17 o
  12   1   7      363.33      385.87     66.89 o
  13   1   7     1232.02     1207.98     75.19 o
  14   1   7     4136.27     4162.48    111.26 o
  15   1   7      236.41      282.42     97.26 o
 -15   2   7        0.35       19.95     92.61 o
 -14   2   7     1635.79     1739.90     86.66 o
 -13   2   7     2289.93     2242.80     73.65 o
 -12   2   7     1349.62     1307.54     61.34 o
 -11   2   7     3545.70     3651.44     56.70 o
 -10   2   7      874.56      964.34     42.73 o
  -9   2   7     5419.18     5324.87     82.96 o
  -8   2   7     6630.26     6680.07     60.57 o
  -7   2   7    10429.92    10374.81    106.79 o
  -6   2   7     3686.48     3864.04     53.11 o
  -5   2   7     3090.71     3142.16     42.97 o
  -4   2   7    18523.75    18331.99    243.87 o
  -3   2   7     3578.01     3507.97     55.15 o
  -2   2   7       77.06       66.67     28.74 o
  -1   2   7    17474.48    17297.83    206.07 o
   0   2   7     9723.14     9606.98     78.21 o
   1   2   7     2715.33     2794.70     32.07 o
   2   2   7     5646.54     5666.30     34.86 o
   3   2   7     6513.31     6811.44     56.39 o
   4   2   7       21.82       28.37     25.19 o
   5   2   7      318.06      246.97     25.87 o
   6   2   7    13469.18    13920.93     88.74 o
   7   2   7     3729.15     3541.64     49.50 o
   8   2   7     3768.10     3614.61     61.32 o
   9   2   7     2444.90     2497.58     55.91 o
  10   2   7     1794.95     1993.80     65.79 o
  11   2   7      629.82      683.62     69.31 o
  12   2   7     2391.17     2480.30     71.20 o
  13   2   7     2827.02     2785.73     83.23 o
  14   2   7      849.76      703.63     84.94 o
  15   2   7     2870.35     2933.65    104.32 o
 -15   3   7       88.75      171.80     87.32 o
 -14   3   7       16.09       55.48     79.38 o
 -13   3   7       58.38       60.52     78.56 o
 -12   3   7      103.33      177.13     55.24 o
 -11   3   7      940.32      977.86     48.69 o
 -10   3   7      527.53      502.94     43.07 o
  -9   3   7     1629.23     1554.49     41.40 o
  -8   3   7       24.27       98.23     33.27 o
  -7   3   7        1.40       53.22     30.43 o
  -6   3   7      138.72      242.40     28.41 o
  -5   3   7      391.76      427.62     29.61 o
  -4   3   7      151.53      172.03     25.47 o
  -3   3   7      272.21      287.28     31.04 o
  -2   3   7     1584.81     1636.31     26.95 o
  -1   3   7     3346.92     3623.48     38.29 o
   0   3   7     3699.95     4024.10     38.43 o
   1   3   7       29.37       64.63     24.81 o
   2   3   7      954.28     1016.62     26.25 o
   3   3   7       87.23      116.03     21.42 o
   4   3   7     1427.60     1521.21     29.30 o
   5   3   7     1090.87     1134.47     28.98 o
   6   3   7        9.20       27.09     31.40 o
   7   3   7      152.88      167.20     34.76 o
   8   3   7      292.36      243.18     38.68 o
   9   3   7      222.86      197.53     42.84 o
  10   3   7     1188.00     1134.24     51.37 o
  11   3   7      687.42      706.96     70.60 o
  12   3   7        9.06       95.63     69.00 o
  13   3   7      146.42      176.07     65.30 o
  14   3   7       33.29       38.78     87.85 o
  15   3   7       19.20       82.54     83.91 o
 -14   4   7     2588.80     2714.28     93.81 o
 -13   4   7     3913.46     3872.46     85.83 o
 -12   4   7      624.90      723.75     67.97 o
 -11   4   7     2093.36     2055.02     52.83 o
 -10   4   7     9598.33     9558.86    106.56 o
  -9   4   7     3529.21     3518.01     67.23 o
  -8   4   7     1995.20     2098.26     35.98 o
  -7   4   7     8576.39     8346.51    107.95 o
  -6   4   7     3390.81     3365.59     41.81 o
  -5   4   7     3505.33     3426.24     50.32 o
  -4   4   7    12723.34    12329.58    156.28 o
  -3   4   7    10633.70    10546.61    118.16 o
  -2   4   7    17063.98    18440.41    214.40 o
  -1   4   7    19645.37    20070.32    219.54 o
   0   4   7     5003.40     5149.24     47.26 o
   1   4   7      810.97      815.31     29.64 o
   2   4   7     8348.60     7917.62     62.43 o
   3   4   7    16582.71    16610.84    133.24 o
   4   4   7     2603.45     2683.61     32.51 o
   5   4   7     5427.46     5176.03     51.92 o
   6   4   7    11456.38    11125.41    113.94 o
   7   4   7     2006.48     1985.98     41.45 o
   8   4   7     2357.64     2344.90     45.71 o
   9   4   7     4843.88     4862.38     52.98 o
  10   4   7     3632.48     3499.42     72.68 o
  11   4   7      593.22      659.25     68.37 o
  12   4   7     7241.28     7409.70     95.51 o
  13   4   7     1755.39     1808.38     74.18 o
  14   4   7        4.98       53.05     78.40 o
 -14   5   7      781.68      836.34     82.22 o
 -13   5   7     1371.15     1497.66     92.61 o
 -12   5   7     3560.21     3600.20     83.78 o
 -11   5   7      803.15      948.65     58.75 o
 -10   5   7       14.60       84.18     44.12 o
  -9   5   7     3023.45     3125.47     48.21 o
  -8   5   7     4775.01     4646.94    102.23 o
  -7   5   7      145.11      176.61     43.32 o
  -6   5   7     3716.62     3505.84     63.25 o
  -5   5   7     5268.70     5331.69     76.88 o
  -4   5   7      974.58      920.20     26.84 o
  -3   5   7     4884.76     4745.97     79.29 o
  -2   5   7    18016.89    18380.32    203.77 o
  -1   5   7        2.70       24.66     25.71 o
   0   5   7     2588.21     2700.94     37.97 o
   1   5   7    23477.36    24266.94    225.70 o
   2   5   7     5336.90     5277.42     58.82 o
   3   5   7     1373.96     1386.73     32.02 o
   4   5   7    20808.79    20618.39    188.93 o
   5   5   7     5033.29     4702.29     58.92 o
   6   5   7      246.87      310.90     34.04 o
   7   5   7     5273.80     5178.31     58.09 o
   8   5   7     5430.72     5526.55     82.69 o
   9   5   7      296.57      299.09     46.74 o
  10   5   7     4168.04     4003.04     73.38 o
  11   5   7     4397.56     4455.42     74.86 o
  12   5   7       11.34       42.39     69.76 o
  13   5   7     1108.53     1106.54     84.27 o
  14   5   7     1985.60     1990.12     88.71 o
 -13   6   7       45.55      126.77     81.73 o
 -12   6   7      352.39      352.28     70.87 o
 -11   6   7       12.55       67.89     55.90 o
 -10   6   7       89.14       81.70     56.37 o
  -9   6   7        4.53       28.04     49.64 o
  -8   6   7       66.29       89.84     37.55 o
  -7   6   7        2.47       66.94     44.07 o
  -6   6   7       92.37      100.60     42.72 o
  -5   6   7       27.37       32.53     43.06 o
  -4   6   7     2085.16     2009.25     38.43 o
  -3   6   7        6.05       31.42     31.04 o
  -2   6   7      864.68      876.79     30.44 o
  -1   6   7      203.89      214.41     27.62 o
   0   6   7        2.09       27.65     24.47 o
   1   6   7        0.09       44.90     39.16 o
   2   6   7      450.46      524.58     27.04 o
   3   6   7       14.98       53.85     31.91 o
   4   6   7        4.20       49.98     36.87 o
   5   6   7       60.92       58.45     31.08 o
   6   6   7        1.96       43.57     36.06 o
   7   6   7       22.89       68.59     47.76 o
   8   6   7      135.91      192.41     53.89 o
   9   6   7      319.96      363.04     52.04 o
  10   6   7      429.98      414.78     61.13 o
  11   6   7       20.15      109.96     79.40 o
  12   6   7       20.46       72.69     76.10 o
  13   6   7      179.58      229.56     80.58 o
 -13   7   7        7.12      148.45    105.37 o
 -12   7   7     3158.14     3216.92    101.26 o
 -11   7   7      914.00      927.77     64.80 o
 -10   7   7        3.69       44.86     55.05 o
  -9   7   7     4192.84     4167.97     86.45 o
  -8   7   7     4176.82     4364.59     88.97 o
  -7   7   7     1735.58     1901.56     53.31 o
  -6   7   7     1746.53     1726.02     49.10 o
  -5   7   7    10756.85    10932.17    210.19 o
  -4   7   7      434.06      463.98     40.19 o
  -3   7   7     8735.68     8421.47    119.63 o
  -2   7   7    16314.20    16059.25    155.68 o
  -1   7   7      788.12      803.90     28.84 o
   0   7   7     3154.64     3150.66     49.84 o
   1   7   7     6300.64     6176.92     62.37 o
   2   7   7     9632.03     9372.03     81.86 o
   3   7   7      606.56      574.14     32.19 o
   4   7   7    12998.24    12734.05    127.48 o
   5   7   7     2318.22     2253.76     58.31 o
   6   7   7       12.97       60.65     58.71 o
   7   7   7     6198.63     6168.92     91.14 o
   8   7   7     1467.06     1490.74     55.04 o
   9   7   7     1394.27     1312.28     56.06 o
  10   7   7     2860.35     2877.08     85.94 o
  11   7   7     1908.27     1976.59     77.45 o
  12   7   7       66.84       49.02     84.72 o
  13   7   7     1737.39     1630.37    100.76 o
 -12   8   7        6.70      116.95    101.71 o
 -11   8   7      437.29      391.94     63.85 o
 -10   8   7     1477.62     1494.19     64.87 o
  -9   8   7       44.86       90.70     58.64 o
  -8   8   7       41.91       89.31     47.99 o
  -7   8   7     1025.80     1058.54     53.14 o
  -6   8   7       31.11       53.20     45.07 o
  -5   8   7      702.57      672.24     47.17 o
  -4   8   7     7584.54     7397.55    139.46 o
  -3   8   7     2695.47     2660.90     55.85 o
  -2   8   7     1926.80     1828.35     45.73 o
  -1   8   7     8331.71     8298.24     69.92 o
   0   8   7     3638.62     3689.51     55.20 o
   1   8   7      607.49      642.69     42.63 o
   2   8   7     7118.00     7213.76     97.51 o
   3   8   7     2586.02     2604.31     66.03 o
   4   8   7       62.39      100.08     52.68 o
   5   8   7     3458.10     3430.53     81.95 o
   6   8   7     1451.44     1561.59     59.52 o
   7   8   7      251.53      310.75     55.22 o
   8   8   7     1070.50     1053.39     53.75 o
   9   8   7     2869.80     2888.41     65.18 o
  10   8   7     1619.26     1611.90     75.84 o
  11   8   7      143.33      128.40     71.45 o
  12   8   7     1799.63     1747.05     91.64 o
 -11   9   7       19.59      130.18     93.84 o
 -10   9   7       12.25       71.44     70.73 o
  -9   9   7       75.45      120.94     67.73 o
  -8   9   7      944.27     1018.60     60.10 o
  -7   9   7      700.13      653.02     58.19 o
  -6   9   7      201.77      245.88     54.28 o
  -5   9   7      892.51      904.61     58.56 o
  -4   9   7      170.98      198.54     52.83 o
  -3   9   7      996.68      990.44     54.21 o
  -2   9   7     2675.77     2684.16     56.22 o
  -1   9   7      950.33     1024.44     47.40 o
   0   9   7     4072.47     3908.82     53.61 o
   1   9   7     1060.71     1110.83     44.79 o
   2   9   7     1414.53     1416.06     45.76 o
   3   9   7      208.28      330.19     54.92 o
   4   9   7      938.48      987.56     57.12 o
   5   9   7     1160.23     1119.35     58.08 o
   6   9   7        0.22       52.69     58.21 o
   7   9   7        9.75       46.22     58.82 o
   8   9   7      742.46      787.31     64.29 o
   9   9   7        0.60       20.16     83.85 o
  10   9   7      280.69      287.19     86.85 o
  11   9   7      408.95      368.48     91.34 o
 -10  10   7     1076.33     1138.58     87.82 o
  -9  10   7      443.75      449.74     82.95 o
  -8  10   7     1054.38     1026.74     69.14 o
  -7  10   7     6699.29     6609.79    102.98 o
  -6  10   7     1390.22     1432.70     64.07 o
  -5  10   7     1420.64     1479.91     60.33 o
  -4  10   7     6229.93     6366.60    128.09 o
  -3  10   7     4779.40     4631.83     83.49 o
  -2  10   7     1137.18     1131.51     53.96 o
  -1  10   7     5401.40     5493.14     86.92 o
   0  10   7     9946.36     9810.80    105.43 o
   1  10   7      105.68      126.00     54.27 o
   2  10   7     6550.78     6565.65    145.39 o
   3  10   7     9376.26     9372.70    150.08 o
   4  10   7      295.70      374.66     71.00 o
   5  10   7     2918.13     2836.57     90.54 o
   6  10   7     2865.14     2854.60     83.33 o
   7  10   7     1131.19     1200.15     68.34 o
   8  10   7      943.40      869.55     68.85 o
   9  10   7     2076.81     2099.50     87.50 o
  10  10   7      452.19      478.73     97.86 o
  -8  11   7     1293.94     1315.13     78.56 o
  -7  11   7      478.33      574.34     72.48 o
  -6  11   7     1053.42     1061.33     72.05 o
  -5  11   7     2168.03     2293.30     70.25 o
  -4  11   7       27.48       63.56     63.85 o
  -3  11   7     1032.73     1097.22     57.11 o
  -2  11   7     2309.46     2290.50     87.33 o
  -1  11   7      101.09      167.23     49.74 o
   0  11   7      684.29      742.74     57.96 o
   1  11   7     1581.58     1639.40     71.33 o
   2  11   7      734.65      733.20     67.92 o
   3  11   7       27.24      199.49     84.75 o
   4  11   7     1430.01     1597.93     81.98 o
   5  11   7     1119.01     1176.00     89.13 o
   6  11   7       97.99      151.81     77.75 o
   7  11   7      994.72     1116.58     85.80 o
   8  11   7      453.57      476.51     77.90 o
  -7  12   7      355.04      468.21     78.82 o
  -6  12   7      233.88      293.71     75.91 o
  -5  12   7        4.64       78.67     75.53 o
  -4  12   7      335.35      370.19     62.38 o
  -3  12   7        6.56       90.95     64.72 o
  -2  12   7       61.64       73.88     68.64 o
  -1  12   7      476.29      492.22     62.69 o
   0  12   7      521.41      648.19     71.20 o
   1  12   7       84.93      161.08     74.12 o
   2  12   7     1627.55     1633.71     81.53 o
   3  12   7      144.94      301.51     80.74 o
   4  12   7        2.97      148.16     92.66 o
   5  12   7      227.27      223.88     92.30 o
   6  12   7      142.69      148.55     91.35 o
  -3  13   7     2245.47     2364.25     98.66 o
  -2  13   7     1262.29     1414.96    101.55 o
  -1  13   7      133.07      157.20     94.16 o
   0  13   7      513.04      580.64     86.51 o
   1  13   7     3853.74     4221.24     99.29 o
   2  13   7      382.80      379.82     87.09 o
   3  13   7      349.21      337.01     88.32 o
 -15   0   8       80.96       20.68    126.59 o
 -14   0   8     2233.77     2387.34    104.95 o
 -13   0   8     9222.62     9314.79    120.56 o
 -12   0   8     1030.78     1086.06     70.88 o
 -11   0   8     2850.37     2778.14     85.95 o
 -10   0   8     7605.34     7522.85     90.70 o
  -9   0   8     4523.25     4516.69     79.00 o
  -8   0   8       13.12      122.94     47.96 o
  -7   0   8     4978.67     5038.16     72.54 o
  -6   0   8    19496.06    18490.78    288.20 o
  -5   0   8     8583.77     8737.94    119.47 o
  -4   0   8     7370.58     6794.46    232.41 o
  -3   0   8    30600.51    30196.88    821.33 o
  -2   0   8      133.20      137.99     30.58 o
  -1   0   8      339.09      262.11     24.42 o
   0   0   8    58259.36    59892.14    461.56 o
   1   0   8     8309.60     8692.44     59.23 o
   2   0   8     5154.54     5247.54     63.12 o
   3   0   8    14060.28    13685.72    116.25 o
   4   0   8     5309.58     5862.86     73.35 o
   5   0   8      231.80      223.38     52.35 o
   6   0   8    23283.92    22940.93    133.66 o
   7   0   8     8256.95     8316.98    101.33 o
   8   0   8      988.58      946.05     88.40 o
   9   0   8    11645.49    11616.35    146.37 o
  10   0   8     4310.49     4303.64    115.75 o
  11   0   8     1769.29     1633.28    131.38 o
  12   0   8      694.30      614.30    138.20 o
  13   0   8     5566.27     5829.68    134.71 o
  14   0   8      485.89      417.31    109.03 o
  15   0   8      821.81      867.19    144.88 o
 -15   1   8       87.02      107.80     84.52 o
 -14   1   8     1531.93     1684.25     73.76 o
 -13   1   8       25.28       65.18     65.65 o
 -12   1   8     1735.53     1743.94     57.08 o
 -11   1   8      618.68      661.26     47.93 o
 -10   1   8        4.90       57.13     48.12 o
  -9   1   8       31.58       74.10     43.67 o
  -8   1   8       86.13       96.39     39.51 o
  -7   1   8      388.69      377.16     33.24 o
  -6   1   8      582.83      593.79     27.94 o
  -5   1   8     3309.83     3298.52     43.06 o
  -4   1   8       63.12      120.95     37.73 o
  -3   1   8       39.31       39.40     25.23 o
  -2   1   8     5433.21     5307.31     80.07 o
  -1   1   8     2191.55     2246.26     34.85 o
   0   1   8       29.40       58.70     25.23 o
   1   1   8      179.54      164.85     29.19 o
   2   1   8       42.75       69.72     27.42 o
   3   1   8    14871.01    15738.03     98.58 o
   4   1   8      254.15      258.78     32.33 o
   5   1   8     2051.13     2065.23     31.64 o
   6   1   8      789.85      827.61     28.73 o
   7   1   8     3598.23     3601.57     62.89 o
   8   1   8     6565.03     6540.00     78.99 o
   9   1   8      235.63      310.50     57.84 o
  10   1   8       20.12       88.56     57.58 o
  11   1   8     1337.41     1316.86     72.35 o
  12   1   8      184.14      174.95     74.41 o
  13   1   8        5.46       88.01     84.08 o
  14   1   8      514.83      463.79     84.92 o
  15   1   8       51.68       96.78    100.94 o
 -15   2   8      258.96      307.43     85.27 o
 -14   2   8      549.75      630.46     75.56 o
 -13   2   8     1149.76     1212.32     68.61 o
 -12   2   8       62.83      117.82     56.58 o
 -11   2   8      154.68      213.24     46.15 o
 -10   2   8     6173.33     6214.04     71.89 o
  -9   2   8       83.35      104.17     43.44 o
  -8   2   8      575.28      559.19     40.07 o
  -7   2   8     4735.83     4555.69     44.47 o
  -6   2   8     3849.88     4055.03     46.89 o
  -5   2   8     1968.00     2042.16     31.66 o
  -4   2   8     1659.37     1488.07     30.80 o
  -3   2   8    18570.53    18814.47    308.99 o
  -2   2   8      691.88      804.05     31.71 o
  -1   2   8     7599.27     7485.36    138.04 o
   0   2   8     9628.82     9194.70     86.79 o
   1   2   8       33.02       43.87     27.01 o
   2   2   8    17990.05    19170.60    119.60 o
   3   2   8     5359.43     5291.08     42.07 o
   4   2   8     4504.01     4629.98     61.37 o
   5   2   8      304.01      334.00     29.18 o
   6   2   8     1937.70     1827.50     34.29 o
   7   2   8     3762.03     3765.45     42.37 o
   8   2   8      103.39       72.80     50.17 o
   9   2   8     5099.84     5064.36     66.91 o
  10   2   8      601.25      670.36     53.62 o
  11   2   8      139.20      163.74     55.93 o
  12   2   8     2848.93     2792.94     78.14 o
  13   2   8     3603.89     3481.24     86.41 o
  14   2   8      191.61      195.18     76.25 o
  15   2   8      350.31      357.23     89.86 o
 -15   3   8     4080.17     4263.82    106.80 o
 -14   3   8     1726.84     1826.96     88.58 o
 -13   3   8       32.59       88.98     73.61 o
 -12   3   8     7213.77     7098.77     86.06 o
 -11   3   8     7096.75     7184.77     86.28 o
 -10   3   8       16.94       66.68     49.06 o
  -9   3   8    10243.32    10199.47    113.37 o
  -8   3   8    21566.77    21064.42    198.20 o
  -7   3   8     1472.05     1526.38     34.62 o
  -6   3   8     8380.59     8298.16    105.26 o
  -5   3   8    17932.90    17148.65    277.85 o
  -4   3   8    12744.83    12889.32    226.11 o
  -3   3   8     2629.56     2409.74     35.46 o
  -2   3   8    22220.38    21703.44    303.71 o
  -1   3   8     9650.12     9717.30    136.54 o
   0   3   8     1726.98     1818.31     31.65 o
   1   3   8    16374.29    16313.01    123.00 o
   2   3   8    22894.72    23072.97    177.71 o
   3   3   8      798.24      811.80     26.07 o
   4   3   8    14954.24    15202.82    116.43 o
   5   3   8     8162.95     8283.26     71.79 o
   6   3   8        1.19       34.55     31.37 o
   7   3   8     7702.00     7880.19     85.66 o
   8   3   8     4937.30     4769.44     62.13 o
   9   3   8        4.49       28.97     48.25 o
  10   3   8     2752.27     2738.16     58.42 o
  11   3   8     4435.02     4503.50     91.62 o
  12   3   8     2539.04     2496.62     80.34 o
  13   3   8      713.08      795.18     69.10 o
  14   3   8     4157.78     4321.28     97.00 o
 -14   4   8      483.95      436.94     85.26 o
 -13   4   8     1877.31     1902.33     84.81 o
 -12   4   8      172.24      132.63     65.82 o
 -11   4   8      477.20      470.80     55.47 o
 -10   4   8      569.06      701.35     47.09 o
  -9   4   8      109.25      184.72     44.46 o
  -8   4   8      994.29     1030.32     36.30 o
  -7   4   8     3466.52     3474.10     56.27 o
  -6   4   8      190.32      210.36     33.59 o
  -5   4   8      740.14      807.09     31.88 o
  -4   4   8     3354.35     3379.97     58.96 o
  -3   4   8      923.61      861.33     27.14 o
  -2   4   8      557.87      621.45     27.60 o
  -1   4   8     6392.32     6844.56    104.62 o
   0   4   8     7501.52     7975.81     81.77 o
   1   4   8     1851.66     1963.24     32.09 o
   2   4   8     5556.98     5675.05     50.92 o
   3   4   8     9126.33     8775.52     67.25 o
   4   4   8      406.39      319.01     21.30 o
   5   4   8      368.72      345.68     30.40 o
   6   4   8     3550.55     3436.09     40.59 o
   7   4   8      878.79      867.41     39.33 o
   8   4   8        8.64       77.97     41.76 o
   9   4   8     5609.37     5677.98     72.26 o
  10   4   8     1351.64     1312.54     64.58 o
  11   4   8      169.49      185.10     68.70 o
  12   4   8      981.64     1116.17     70.00 o
  13   4   8      839.85      904.01     74.05 o
  14   4   8       84.35      150.02     85.52 o
 -14   5   8      759.53      715.14     90.69 o
 -13   5   8      436.13      455.66     83.48 o
 -12   5   8      524.26      634.91     70.61 o
 -11   5   8     2968.78     2976.32     71.36 o
 -10   5   8        2.35      119.44     52.77 o
  -9   5   8     3986.41     3951.72     68.48 o
  -8   5   8     4505.73     4601.37     60.79 o
  -7   5   8      646.41      656.80     46.82 o
  -6   5   8     5689.87     5631.65     82.03 o
  -5   5   8     3062.86     2908.06     60.55 o
  -4   5   8     5581.91     5622.29     94.05 o
  -3   5   8      546.49      506.99     26.88 o
  -2   5   8    10888.58    10952.16    156.38 o
  -1   5   8     1801.41     1546.74     33.51 o
   0   5   8     1488.07     1503.94     37.34 o
   1   5   8     4414.67     4363.60     56.76 o
   2   5   8      498.90      432.18     32.01 o
   3   5   8      229.40      237.75     29.73 o
   4   5   8      317.77      289.58     20.87 o
   5   5   8     3522.95     3388.13     47.28 o
   6   5   8     1069.76     1091.87     36.67 o
   7   5   8     1385.87     1354.93     41.85 o
   8   5   8     1032.50     1026.67     46.25 o
   9   5   8      113.38      120.81     49.00 o
  10   5   8     1238.97     1166.35     66.36 o
  11   5   8     1160.07     1154.51     69.82 o
  12   5   8     1723.82     1615.07     87.97 o
  13   5   8      329.18      331.78     80.89 o
  14   5   8     1072.17     1206.69     88.93 o
 -13   6   8     1645.44     1744.06     91.97 o
 -12   6   8      423.96      652.02     79.36 o
 -11   6   8     1484.99     1550.49     67.25 o
 -10   6   8     3103.06     3161.27     85.44 o
  -9   6   8     1074.85     1203.02     59.00 o
  -8   6   8     1028.10     1079.69     41.81 o
  -7   6   8    15670.77    15564.17    257.41 o
  -6   6   8     2691.26     2612.06     72.25 o
  -5   6   8      974.65      960.08     39.08 o
  -4   6   8     5187.80     5275.89    100.59 o
  -3   6   8    11438.05    11499.21    142.55 o
  -2   6   8     3416.77     3583.38     47.53 o
  -1   6   8     5864.90     5992.31     72.57 o
   0   6   8     7955.70     7745.87    109.32 o
   1   6   8      479.16      470.66     36.42 o
   2   6   8     1624.37     1714.07     39.08 o
   3   6   8    15981.11    15704.37    195.18 o
   4   6   8     3216.88     3259.50     46.66 o
   5   6   8     2815.28     2690.90     44.25 o
   6   6   8    10153.67    10205.77    100.33 o
   7   6   8      773.18      843.55     57.42 o
   8   6   8     1383.24     1349.20     58.72 o
   9   6   8     3172.67     3330.02     67.97 o
  10   6   8     2690.13     2749.42     79.74 o
  11   6   8      259.88      250.26     67.91 o
  12   6   8     4457.36     4305.42     92.55 o
  13   6   8     2826.16     2727.36     97.24 o
 -13   7   8       46.31      163.45    103.79 o
 -12   7   8      117.76      196.77     86.85 o
 -11   7   8       52.48      116.93     70.22 o
 -10   7   8      488.34      464.75     60.24 o
  -9   7   8       70.30      115.90     52.01 o
  -8   7   8      207.14      219.58     46.92 o
  -7   7   8        2.14       73.16     52.66 o
  -6   7   8      342.86      382.63     48.21 o
  -5   7   8       15.60       32.05     47.64 o
  -4   7   8      628.40      646.64     47.02 o
  -3   7   8      105.67      129.93     32.85 o
  -2   7   8      647.10      712.88     32.75 o
  -1   7   8        2.14       74.05     41.44 o
   0   7   8       34.16       64.80     40.58 o
   1   7   8     2948.07     2933.73     46.99 o
   2   7   8     1230.94     1239.21     41.28 o
   3   7   8      335.96      335.29     35.55 o
   4   7   8      893.07      938.14     43.20 o
   5   7   8     1676.26     1520.76     49.66 o
   6   7   8      295.68      212.72     56.50 o
   7   7   8        2.46       54.36     55.73 o
   8   7   8      760.74      701.23     59.25 o
   9   7   8       23.17       58.95     58.94 o
  10   7   8      275.79      303.54     63.32 o
  11   7   8     1305.59     1380.72     78.27 o
  12   7   8      747.14      687.70     92.28 o
  13   7   8      928.83      875.60     96.64 o
 -12   8   8        9.06      150.75     93.51 o
 -11   8   8      455.68      536.64     74.43 o
 -10   8   8     1856.25     1950.99     67.12 o
  -9   8   8      967.17      941.60     56.52 o
  -8   8   8      363.63      331.93     52.86 o
  -7   8   8      658.47      774.10     50.49 o
  -6   8   8     1149.21     1164.75     47.37 o
  -5   8   8       17.74       45.33     49.11 o
  -4   8   8     1464.80     1400.00     53.25 o
  -3   8   8     6051.17     5779.63     80.05 o
  -2   8   8     1215.76     1134.37     45.47 o
  -1   8   8     5293.20     5259.13     87.05 o
   0   8   8     1288.71     1350.91     44.25 o
   1   8   8      822.95      833.47     44.68 o
   2   8   8     1159.71     1169.04     45.87 o
   3   8   8     3569.08     3627.49     81.36 o
   4   8   8      206.73      233.66     55.46 o
   5   8   8     5038.57     4928.68     84.38 o
   6   8   8     8164.76     8026.91    156.72 o
   7   8   8      573.76      517.54     56.65 o
   8   8   8      360.08      292.17     57.98 o
   9   8   8     4498.59     4508.05     86.41 o
  10   8   8     3806.77     3763.37    115.96 o
  11   8   8        1.00       68.06     91.43 o
  12   8   8     1948.28     1777.09    109.05 o
 -11   9   8     2207.13     2190.94     94.19 o
 -10   9   8       60.96      117.64     73.78 o
  -9   9   8     3139.28     3297.55     84.02 o
  -8   9   8     2673.78     2725.08     69.47 o
  -7   9   8      586.29      643.14     60.14 o
  -6   9   8     2095.60     2141.93     69.45 o
  -5   9   8     4362.51     4295.37    103.94 o
  -4   9   8     2857.07     2709.31     68.38 o
  -3   9   8      720.45      785.50     52.69 o
  -2   9   8     9246.99     9060.35    122.34 o
  -1   9   8     5012.38     4842.28     61.03 o
   0   9   8      124.25      118.30     43.82 o
   1   9   8     3198.45     3213.92     52.77 o
   2   9   8     6290.67     6207.28     90.96 o
   3   9   8        2.17      110.66     59.89 o
   4   9   8     4695.77     4776.39    136.24 o
   5   9   8     2416.90     2548.56     78.99 o
   6   9   8       42.97       78.49     62.12 o
   7   9   8     4416.68     4514.51    102.23 o
   8   9   8     3852.09     3804.69     84.39 o
   9   9   8     1871.14     1785.02     76.35 o
  10   9   8     1674.53     1626.09     95.77 o
  11   9   8     3634.12     3409.94    130.74 o
 -10  10   8      293.94      371.82     82.35 o
  -9  10   8       26.66       80.84     76.49 o
  -8  10   8       36.47       91.93     73.78 o
  -7  10   8      361.48      350.00     66.43 o
  -6  10   8       79.47      147.15     64.89 o
  -5  10   8       30.99      122.53     69.29 o
  -4  10   8      850.93      851.50     62.97 o
  -3  10   8      859.59      871.37     56.82 o
  -2  10   8        9.56       90.66     58.31 o
  -1  10   8       90.04      106.70     51.95 o
   0  10   8       64.09      114.91     49.24 o
   1  10   8       14.74       88.88     60.26 o
   2  10   8        3.49       75.67     59.84 o
   3  10   8        8.23      112.02     67.39 o
   4  10   8      183.72      300.23     61.91 o
   5  10   8      270.86      282.09     66.37 o
   6  10   8      161.58      136.20     61.25 o
   7  10   8      103.92      150.58     66.69 o
   8  10   8      113.60      178.51     69.43 o
   9  10   8        2.25       89.14     92.29 o
  10  10   8       53.47       16.52    102.79 o
  -8  11   8     1159.77     1263.78     84.89 o
  -7  11   8     1704.42     1725.80     78.61 o
  -6  11   8      587.25      626.72     66.18 o
  -5  11   8     2077.66     2202.90     67.47 o
  -4  11   8      935.94      960.77     62.86 o
  -3  11   8      158.27      211.05     58.01 o
  -2  11   8     1277.65     1332.49     65.04 o
  -1  11   8      545.91      604.34     51.30 o
   0  11   8       13.94       65.33     66.92 o
   1  11   8     4043.62     4279.11     98.54 o
   2  11   8     1430.66     1514.38     75.20 o
   3  11   8      253.32      290.13     69.65 o
   4  11   8     2617.86     2706.50     87.17 o
   5  11   8     1468.82     1617.94     93.70 o
   6  11   8        0.46       59.78     78.20 o
   7  11   8      748.66      778.80     83.28 o
   8  11   8     2620.96     2888.45    107.07 o
  -6  12   8     3332.50     3407.59     85.63 o
  -5  12   8       84.00      124.51     63.98 o
  -4  12   8     2333.87     2365.33     71.80 o
  -3  12   8     2916.06     2969.14     83.34 o
  -2  12   8        6.92      104.01     93.09 o
  -1  12   8     1125.39     1323.50     83.28 o
   0  12   8     2887.46     2941.64     92.43 o
   1  12   8     1167.85     1231.61     78.99 o
   2  12   8      762.88      807.90     83.52 o
   3  12   8     3982.51     4211.20    101.38 o
   4  12   8       58.76      107.79     87.35 o
   5  12   8      552.35      590.01     95.10 o
   6  12   8     1655.01     1741.36     95.93 o
  -3  13   8      300.46      370.93     88.94 o
  -2  13   8       83.20      230.98    118.34 o
  -1  13   8        8.89       67.19     93.26 o
   0  13   8      302.76      331.50     94.00 o
   1  13   8        0.75      111.18     93.51 o
   2  13   8      245.20      331.07     88.84 o
   3  13   8      107.33      212.25     88.09 o
 -15   1   9     1499.84     1546.29     92.49 o
 -14   1   9     4236.74     4305.56     83.37 o
 -13   1   9      441.20      472.84     62.33 o
 -12   1   9     1332.19     1375.04     54.95 o
 -11   1   9     7304.34     7344.85    130.11 o
 -10   1   9      822.75      847.21     46.28 o
  -9   1   9     1442.01     1451.12     48.17 o
  -8   1   9    15482.44    14900.46    153.87 o
  -7   1   9     1334.45     1285.18     32.61 o
  -6   1   9     1949.14     1963.26     34.74 o
  -5   1   9    22164.68    21784.58    403.97 o
  -4   1   9     3455.60     3022.03     72.06 o
  -3   1   9      753.08      758.53     30.21 o
  -2   1   9    28759.83    29967.42    430.56 o
  -1   1   9     8114.73     7897.21     82.32 o
   0   1   9     2275.16     2543.42     31.11 o
   1   1   9    24115.24    24251.01    133.67 o
   2   1   9    27694.79    28301.03    177.51 o
   3   1   9      375.54      414.92     32.03 o
   4   1   9     5246.11     5112.77     45.37 o
   5   1   9    12696.12    12779.97     93.75 o
   6   1   9     5187.00     5333.98     63.68 o
   7   1   9      175.93      208.28     51.29 o
   8   1   9    11757.56    11852.36     92.39 o
   9   1   9      727.76      821.56     61.10 o
  10   1   9      990.50      929.58     60.36 o
  11   1   9     1861.35     1776.56     70.17 o
  12   1   9     1169.12     1146.44     79.93 o
  13   1   9       29.31       29.71     78.17 o
  14   1   9     2687.15     2535.32     96.69 o
  15   1   9     1783.30     1848.95    109.11 o
 -15   2   9      715.13      692.40     81.16 o
 -14   2   9        2.33       83.30     83.09 o
 -13   2   9     1482.74     1540.16     74.30 o
 -12   2   9     3794.27     3830.54     80.47 o
 -11   2   9      740.63      736.57     50.47 o
 -10   2   9     2027.88     2126.74     52.68 o
  -9   2   9      874.01      903.38     46.43 o
  -8   2   9      207.58      221.19     39.95 o
  -7   2   9    11139.72    11029.58    112.40 o
  -6   2   9     6855.17     6705.61    100.42 o
  -5   2   9     1395.70     1313.64     55.52 o
  -4   2   9     9438.57     8965.27    218.18 o
  -3   2   9    13411.00    13234.54    247.70 o
  -2   2   9     4521.38     4969.47     73.24 o
  -1   2   9      893.15      889.78     30.71 o
   0   2   9    15016.58    14988.93    146.45 o
   1   2   9     3325.71     3249.44     42.48 o
   2   2   9      228.81      225.35     31.43 o
   3   2   9    28884.51    29421.90    214.73 o
   4   2   9    12356.58    11965.37     65.42 o
   5   2   9       42.38       72.84     30.54 o
   6   2   9     7178.41     7199.04     51.68 o
   7   2   9    12121.38    11951.62     75.78 o
   8   2   9       88.04      104.91     52.11 o
   9   2   9     1247.95     1169.67     55.31 o
  10   2   9     2469.90     2498.25     61.35 o
  11   2   9      202.75      272.62     57.17 o
  12   2   9     1455.85     1455.87     73.43 o
  13   2   9     1616.82     1547.06     78.66 o
  14   2   9      405.33      395.53     78.96 o
  15   2   9     1482.64     1448.32     97.17 o
 -14   3   9       90.79      136.55     82.23 o
 -13   3   9       76.60      123.47     75.52 o
 -12   3   9       70.27      106.54     58.44 o
 -11   3   9       59.92      121.57     55.14 o
 -10   3   9     2095.31     2033.22     59.73 o
  -9   3   9      998.12      930.24     39.75 o
  -8   3   9      116.76      167.38     37.92 o
  -7   3   9      215.68      244.30     30.02 o
  -6   3   9       18.17       44.80     33.36 o
  -5   3   9        0.35       13.22     31.92 o
  -4   3   9      205.44      230.31     38.31 o
  -3   3   9     4783.74     5084.57     95.44 o
  -2   3   9     6193.53     6692.12    108.13 o
  -1   3   9      470.62      518.22     27.55 o
   0   3   9     2323.42     2332.69     34.16 o
   1   3   9     1589.56     1709.75     31.74 o
   2   3   9       56.97       76.86     27.69 o
   3   3   9     1671.78     1773.73     32.11 o
   4   3   9     1941.84     1967.74     30.01 o
   5   3   9       50.85       80.53     23.90 o
   6   3   9      914.51      962.02     36.66 o
   7   3   9        7.15       32.57     42.20 o
   8   3   9     4930.34     4822.23     65.23 o
   9   3   9        5.15       58.53     57.87 o
  10   3   9      220.44      145.04     47.32 o
  11   3   9     1009.20     1043.76     65.70 o
  12   3   9        8.98       35.00     78.78 o
  13   3   9      119.45      177.46     69.56 o
  14   3   9       35.48      113.15     81.95 o
 -14   4   9      756.73      848.48     90.92 o
 -13   4   9     4441.90     4466.64     93.32 o
 -12   4   9     2369.68     2336.04     64.96 o
 -11   4   9      372.55      449.66     54.94 o
 -10   4   9     7486.85     7344.71     89.25 o
  -9   4   9    14315.75    14124.93    191.04 o
  -8   4   9      312.99      292.28     38.50 o
  -7   4   9     3233.38     3261.62     40.59 o
  -6   4   9     8033.95     7814.07    114.11 o
  -5   4   9        4.87       26.68     32.42 o
  -4   4   9     1023.17      916.11     37.00 o
  -3   4   9     6650.81     6126.51     91.47 o
  -2   4   9     2970.62     3043.37     49.86 o
  -1   4   9     6157.39     6447.34    108.05 o
   0   4   9    26810.15    26438.04    342.56 o
   1   4   9    19543.71    19417.51    137.24 o
   2   4   9      466.77      387.46     27.71 o
   3   4   9    21420.92    20773.85    249.74 o
   4   4   9    11594.30    11676.59     97.45 o
   5   4   9      119.23      114.59     31.36 o
   6   4   9     6131.47     6156.41     59.25 o
   7   4   9    10065.64    10169.84    108.90 o
   8   4   9      193.01      174.07     43.34 o
   9   4   9     3998.83     3817.09     57.46 o
  10   4   9     3320.84     3436.59     75.07 o
  11   4   9      476.67      506.20     73.56 o
  12   4   9     1073.06     1069.99     75.23 o
  13   4   9     1925.20     1890.89     85.91 o
  14   4   9      664.57      723.52     81.69 o
 -14   5   9     1971.90     1804.10     97.52 o
 -13   5   9       44.01       20.73     95.06 o
 -12   5   9     3900.39     3899.88    103.13 o
 -11   5   9     4738.16     4789.00     86.67 o
 -10   5   9      394.61      419.21     54.49 o
  -9   5   9      624.17      707.16     52.80 o
  -8   5   9     5167.41     5199.09     98.93 o
  -7   5   9     4330.71     4414.19     73.03 o
  -6   5   9      193.27      208.11     33.99 o
  -5   5   9     3022.17     2779.15     51.71 o
  -4   5   9      280.60      236.47     33.24 o
  -3   5   9       35.78       40.66     29.87 o
  -2   5   9     4361.81     4175.27     65.48 o
  -1   5   9     8268.95     8234.36     97.63 o
   0   5   9       28.89       39.43     32.64 o
   1   5   9     4782.14     4680.23     54.30 o
   2   5   9    15460.37    15490.13    159.41 o
   3   5   9     1645.37     1619.46     34.58 o
   4   5   9     1144.79     1028.24     27.83 o
   5   5   9     9302.51     9432.67     89.41 o
   6   5   9     2666.36     2685.42     40.12 o
   7   5   9     1848.90     1862.28     43.31 o
   8   5   9     7939.10     7860.27    105.70 o
   9   5   9     1012.04     1000.37     57.91 o
  10   5   9      112.14      128.10     64.97 o
  11   5   9     2984.58     2877.80    111.48 o
  12   5   9     1893.30     1853.16     97.38 o
  13   5   9      114.34      178.97     87.10 o
  14   5   9     1093.63     1146.18     98.29 o
 -13   6   9        2.30       31.73     89.27 o
 -12   6   9      207.02      291.90     72.78 o
 -11   6   9       57.42      105.39     64.98 o
 -10   6   9      162.33      239.13     57.52 o
  -9   6   9      453.87      500.96     51.16 o
  -8   6   9        0.27       53.36     51.68 o
  -7   6   9      815.05      974.25     53.48 o
  -6   6   9        7.25       76.27     53.21 o
  -5   6   9      359.42      375.46     44.26 o
  -4   6   9       23.88       53.00     35.56 o
  -3   6   9      125.20       91.22     30.67 o
  -2   6   9     3698.24     3729.77     51.57 o
  -1   6   9       79.11      110.11     33.02 o
   0   6   9      582.01      550.81     31.42 o
   1   6   9       26.39       57.79     38.38 o
   2   6   9       87.36      111.31     37.91 o
   3   6   9      584.38      583.76     36.09 o
   4   6   9      100.19      113.16     40.89 o
   5   6   9      432.63      449.17     41.79 o
   6   6   9     1257.84     1250.19     43.19 o
   7   6   9        0.66       63.65     53.14 o
   8   6   9       23.21      108.29     66.27 o
   9   6   9        0.65       98.11     60.32 o
  10   6   9        0.70      109.02     74.45 o
  11   6   9      297.80      358.39     72.83 o
  12   6   9      169.03      227.40     88.72 o
  13   6   9        9.88      102.87     80.54 o
 -12   7   9     1118.17     1060.81     79.96 o
 -11   7   9     3527.60     3608.96     99.10 o
 -10   7   9      559.68      613.43     60.88 o
  -9   7   9      254.22      295.95     54.68 o
  -8   7   9     6221.44     6204.50    122.71 o
  -7   7   9      353.65      381.81     47.73 o
  -6   7   9     1424.52     1439.42     54.87 o
  -5   7   9     3454.45     3324.60     80.47 o
  -4   7   9     3048.66     3006.71     52.11 o
  -3   7   9        3.18       59.77     36.10 o
  -2   7   9     2222.47     2213.00     36.76 o
  -1   7   9     7831.02     7688.07     89.97 o
   0   7   9      243.49      218.79     38.70 o
   1   7   9     1295.02     1323.13     43.74 o
   2   7   9     5007.91     4803.68     69.38 o
   3   7   9     1877.34     1835.36     43.26 o
   4   7   9     7938.17     7870.18    104.17 o
   5   7   9     9887.10     9719.53    144.22 o
   6   7   9     3551.57     3218.99     72.63 o
   7   7   9     3167.30     2945.98     68.46 o
   8   7   9     3949.54     3969.62     73.53 o
   9   7   9     4094.70     4071.90     75.21 o
  10   7   9      184.91      196.17     77.28 o
  11   7   9     3828.07     4021.55     92.83 o
  12   7   9     1086.37     1078.72     90.95 o
 -12   8   9      688.96      812.36     91.66 o
 -11   8   9       57.98      117.01     71.54 o
 -10   8   9     1388.72     1416.41     76.72 o
  -9   8   9     1223.72     1326.82     63.04 o
  -8   8   9      541.02      583.96     51.85 o
  -7   8   9      925.66     1000.04     52.37 o
  -6   8   9     1159.45     1265.94     56.29 o
  -5   8   9      444.55      521.00     51.75 o
  -4   8   9      771.10      814.73     52.30 o
  -3   8   9     1648.58     1598.69     54.71 o
  -2   8   9     1135.41     1132.49     41.01 o
  -1   8   9     4278.79     4225.57     52.35 o
   0   8   9      201.62      221.31     41.08 o
   1   8   9     1827.51     1888.90     46.12 o
   2   8   9      763.96      789.09     43.03 o
   3   8   9     1707.60     1786.32     50.10 o
   4   8   9     3466.80     3488.15     72.66 o
   5   8   9      378.46      348.93     54.29 o
   6   8   9     1873.23     1833.49     66.05 o
   7   8   9     4128.44     4116.23     84.05 o
   8   8   9      239.49      246.43     58.64 o
   9   8   9     1126.00     1088.65     66.85 o
  10   8   9     3285.40     3231.26     88.29 o
  11   8   9      380.20      370.29     81.39 o
  12   8   9     1094.75      919.37    107.69 o
 -11   9   9      486.61      637.59     90.33 o
 -10   9   9        9.44       57.13     88.41 o
  -9   9   9        1.05       55.95     78.96 o
  -8   9   9      119.37      124.69     59.44 o
  -7   9   9       66.28       99.15     62.83 o
  -6   9   9       10.24       18.79     62.11 o
  -5   9   9      450.56      474.21     60.58 o
  -4   9   9      178.79      176.40     58.31 o
  -3   9   9      452.82      406.03     51.78 o
  -2   9   9      380.95      369.21     46.03 o
  -1   9   9      329.02      378.17     47.24 o
   0   9   9      209.59      218.49     44.40 o
   1   9   9     1330.69     1431.21     47.58 o
   2   9   9      640.36      609.49     49.61 o
   3   9   9      704.32      694.31     62.96 o
   4   9   9       23.06       95.46     68.65 o
   5   9   9      623.81      574.85     58.13 o
   6   9   9      981.00      825.40     60.86 o
   7   9   9       72.02       55.45     61.03 o
   8   9   9       84.23      175.52     61.16 o
   9   9   9       44.09       79.63     79.17 o
  10   9   9      195.69      146.37     88.06 o
  11   9   9     1240.29     1348.36     98.66 o
  -9  10   9     1595.50     1703.25     92.02 o
  -8  10   9       91.86      102.41     67.68 o
  -7  10   9     3016.72     3023.49     79.69 o
  -6  10   9     3028.22     2947.18     81.08 o
  -5  10   9      391.23      394.82     62.68 o
  -4  10   9     2518.71     2524.48     71.46 o
  -3  10   9     4033.48     4095.24     75.30 o
  -2  10   9      854.67      888.58     56.00 o
  -1  10   9     1705.01     1580.40     57.91 o
   0  10   9     3959.12     3989.63     63.27 o
   1  10   9     4054.30     3911.16     74.99 o
   2  10   9      662.15      729.61     67.12 o
   3  10   9     8638.62     8498.43    205.54 o
   4  10   9     5614.16     5523.72    138.60 o
   5  10   9       24.96       58.75     67.08 o
   6  10   9     3829.50     3839.26     89.80 o
   7  10   9     3013.33     2980.11     91.02 o
   8  10   9      134.49      133.98     70.17 o
   9  10   9     2046.54     1969.73     84.03 o
  -8  11   9     1536.26     1583.30     88.36 o
  -7  11   9      100.80      148.10     67.38 o
  -6  11   9      214.99      298.15     61.55 o
  -5  11   9     1614.40     1607.25     66.31 o
  -4  11   9     2729.26     2822.82     71.31 o
  -3  11   9      245.93      214.30     62.09 o
  -2  11   9     2355.58     2359.81     70.33 o
  -1  11   9      449.36      499.40     57.03 o
   0  11   9       64.26      148.19     63.57 o
   1  11   9     1025.23     1066.44     72.58 o
   2  11   9     3772.40     3836.69    100.33 o
   3  11   9       82.97      156.96     69.79 o
   4  11   9     2451.38     2426.22     98.35 o
   5  11   9     2765.55     2829.27     91.44 o
   6  11   9      273.60      282.67     80.53 o
   7  11   9       28.91      102.99     81.90 o
   8  11   9     1752.45     1693.61     81.53 o
  -6  12   9      102.21      205.90     71.32 o
  -5  12   9       20.83      103.34     65.41 o
  -4  12   9      509.62      443.54     66.82 o
  -3  12   9      185.89      265.98     64.27 o
  -2  12   9      112.85      147.98     79.18 o
  -1  12   9      113.70      132.82     78.43 o
   0  12   9      426.95      550.94     80.76 o
   1  12   9      425.00      494.70     75.37 o
   2  12   9        2.70       50.29     78.56 o
   3  12   9      121.09      215.49     80.03 o
   4  12   9      614.16      672.59     95.26 o
   5  12   9       54.26      140.57     84.35 o
   6  12   9      329.71      265.68     87.79 o
  -2  13   9     3816.28     4070.01    101.65 o
  -1  13   9      831.22      910.69     90.67 o
   0  13   9      622.00      721.82     97.70 o
   1  13   9     2148.02     2194.55     97.56 o
   2  13   9     3952.30     4150.72    114.98 o
 -15   0  10     1709.78     1935.82    136.38 o
 -14   0  10       32.82      107.71    110.82 o
 -13   0  10     3183.00     3173.69     93.63 o
 -12   0  10     2051.85     2124.25     83.75 o
 -11   0  10     1679.18     1779.86     77.56 o
 -10   0  10     1205.06     1307.95     73.89 o
  -9   0  10    14961.78    14440.46    209.51 o
  -8   0  10     5303.51     5185.05     94.93 o
  -7   0  10     2038.66     1859.95     64.21 o
  -6   0  10    32639.78    32274.61    697.63 o
  -5   0  10     1487.38     1390.45     66.94 o
  -4   0  10     1631.54     1845.41    164.25 o
  -3   0  10    22957.26    22666.73    656.52 o
  -2   0  10    13425.60    13712.46    248.61 o
  -1   0  10      699.08      706.81     28.15 o
   0   0  10     4943.75     4842.30     63.86 o
   1   0  10     9940.90     9129.92    129.35 o
   2   0  10      110.16      205.12     57.12 o
   3   0  10     1674.44     1589.12     56.82 o
   4   0  10     4407.16     4325.69     72.34 o
   5   0  10     1152.52     1316.59     63.93 o
   6   0  10     1925.21     1802.59     75.43 o
   7   0  10    12390.88    12571.17    120.56 o
   8   0  10     3196.87     2973.25    104.07 o
   9   0  10     9187.63     9326.94    139.56 o
  10   0  10     5335.50     5340.04    145.98 o
  11   0  10     2284.05     2298.42    109.62 o
  12   0  10       58.48      105.68    122.78 o
  13   0  10     2719.99     2853.03    155.83 o
  14   0  10     3395.57     3280.52    129.07 o
  15   0  10       32.77      171.31    143.55 o
 -15   1  10      449.05      526.61     87.53 o
 -14   1  10      960.71     1021.59     71.33 o
 -13   1  10      635.32      756.85     66.57 o
 -12   1  10        8.33       57.04     51.18 o
 -11   1  10     1614.80     1650.50     54.81 o
 -10   1  10      251.16      270.85     45.42 o
  -9   1  10      186.42      263.60     44.90 o
  -8   1  10     2068.62     1981.72     51.03 o
  -7   1  10     3360.74     3410.09     48.88 o
  -6   1  10       91.07      101.70     39.18 o
  -5   1  10     1607.94     1563.73     50.27 o
  -4   1  10    12084.53    12114.05    239.62 o
  -3   1  10       20.64       37.33     27.86 o
  -2   1  10      149.20      240.23     31.04 o
  -1   1  10     5808.34     6101.85     48.85 o
   0   1  10     2849.22     2872.85     33.99 o
   1   1  10      373.28      484.54     30.90 o
   2   1  10      126.04      253.49     35.87 o
   3   1  10     2572.98     2638.68     39.38 o
   4   1  10     4226.69     4531.41     59.06 o
   5   1  10       34.10       78.91     47.11 o
   6   1  10     2584.86     2574.54     45.83 o
   7   1  10      156.94      194.85     53.93 o
   8   1  10     7446.84     7654.17     82.40 o
   9   1  10     2080.14     1986.76     71.32 o
  10   1  10      507.20      585.30     60.75 o
  11   1  10     1210.05     1183.72     67.21 o
  12   1  10      223.99      252.04     72.92 o
  13   1  10      508.76      417.04     80.47 o
  14   1  10       43.44       56.38     85.20 o
 -14   2  10        6.96       91.75     80.84 o
 -13   2  10      780.69      827.82     67.68 o
 -12   2  10     1060.89     1188.09     65.78 o
 -11   2  10      496.22      536.97     50.81 o
 -10   2  10        3.80       76.08     44.25 o
  -9   2  10     3284.28     3205.34     51.47 o
  -8   2  10     2302.40     2356.38     45.97 o
  -7   2  10      155.15      168.97     33.55 o
  -6   2  10     7886.87     7699.13    194.60 o
  -5   2  10      904.34      781.43     30.72 o
  -4   2  10      325.69      301.62     40.08 o
  -3   2  10    11886.37    11769.27    210.07 o
  -2   2  10     2219.63     2144.37     33.69 o
  -1   2  10     4021.53     4235.54     52.63 o
   0   2  10     4719.18     4492.41     47.30 o
   1   2  10     1601.22     1569.88     36.87 o
   2   2  10      188.59      231.60     34.43 o
   3   2  10     4601.13     4394.44     43.00 o
   4   2  10     1675.72     1512.12     35.44 o
   5   2  10      103.65       97.27     33.28 o
   6   2  10     3775.52     3755.36     44.15 o
   7   2  10     1271.83     1270.32     41.56 o
   8   2  10      859.03      920.49     54.93 o
   9   2  10     5126.48     5103.32     67.83 o
  10   2  10     2918.26     3013.65     63.84 o
  11   2  10      170.99      178.93     55.03 o
  12   2  10      870.07      891.78     64.24 o
  13   2  10     1739.72     1682.80     89.28 o
  14   2  10      549.95      596.43     82.70 o
 -14   3  10     3570.42     3427.41     91.37 o
 -13   3  10     1514.77     1618.82     78.22 o
 -12   3  10     1053.09      989.32     64.09 o
 -11   3  10    10971.79    10781.63    115.81 o
 -10   3  10     2773.30     2792.98     64.79 o
  -9   3  10     1344.95     1391.79     48.41 o
  -8   3  10    10862.88    10473.15    132.24 o
  -7   3  10    13609.80    13307.72    186.93 o
  -6   3  10     1631.32     1642.25     52.12 o
  -5   3  10    22955.61    23327.75    348.03 o
  -4   3  10    11979.72    11718.28    185.24 o
  -3   3  10     1204.34     1356.44     37.00 o
  -2   3  10    16583.72    16715.30    247.09 o
  -1   3  10    22530.30    21818.38    272.31 o
   0   3  10    17911.14    18089.14    219.76 o
   1   3  10     7602.17     7570.14     97.64 o
   2   3  10    18387.02    17945.60    188.35 o
   3   3  10     9381.95     9543.61     84.60 o
   4   3  10     2677.71     2839.82     34.94 o
   5   3  10     8102.07     8252.05     62.94 o
   6   3  10     6125.53     6216.43     53.65 o
   7   3  10      475.99      465.91     37.21 o
   8   3  10     9354.08     9351.72    115.39 o
   9   3  10     6666.56     6523.65     72.91 o
  10   3  10      231.98      245.56     53.31 o
  11   3  10     3269.14     3327.31     77.67 o
  12   3  10     7937.88     7785.65    110.40 o
  13   3  10      179.23      260.31     76.52 o
  14   3  10     1814.24     1910.40     88.75 o
 -14   4  10       47.68       62.79     88.43 o
 -13   4  10     1253.07     1266.36     87.89 o
 -12   4  10     1376.29     1348.58     61.59 o
 -11   4  10      227.18      233.36     55.93 o
 -10   4  10     2005.49     2012.26     63.02 o
  -9   4  10      836.61      887.42     60.59 o
  -8   4  10      659.78      661.22     43.52 o
  -7   4  10      854.11      867.23     39.28 o
  -6   4  10     3116.40     3010.59     58.76 o
  -5   4  10      363.87      398.40     42.84 o
  -4   4  10     3399.84     3477.01     92.01 o
  -3   4  10       97.86      149.72     35.33 o
  -2   4  10     2979.58     2975.74     48.67 o
  -1   4  10      256.28      312.40     36.20 o
   0   4  10     2638.43     2672.35     38.36 o
   1   4  10     1698.03     1740.48     34.82 o
   2   4  10      610.15      566.08     31.85 o
   3   4  10       14.76       66.25     32.57 o
   4   4  10      157.07      173.97     28.65 o
   5   4  10     1355.31     1340.53     35.93 o
   6   4  10      559.53      609.55     36.64 o
   7   4  10     4763.22     4700.62     56.66 o
   8   4  10      165.91      219.16     45.39 o
   9   4  10     1804.73     1727.43     51.68 o
  10   4  10     1217.81     1152.05     67.02 o
  11   4  10      434.17      524.59     73.39 o
  12   4  10       97.32      211.68     83.26 o
  13   4  10     3273.03     3150.23    100.10 o
  14   4  10      873.11      932.50     85.43 o
 -13   5  10      344.65      364.26     84.54 o
 -12   5  10        4.05       98.36     68.22 o
 -11   5  10      922.19      968.13     62.95 o
 -10   5  10     1507.71     1555.73     62.07 o
  -9   5  10       19.95       83.11     61.76 o
  -8   5  10     2966.69     2867.29     63.60 o
  -7   5  10     2612.51     2747.34     66.06 o
  -6   5  10       52.93       79.77     40.99 o
  -5   5  10     2037.89     2052.31     44.85 o
  -4   5  10     3280.05     3207.94     60.54 o
  -3   5  10      520.29      574.56     32.34 o
  -2   5  10     3628.89     3335.09     47.66 o
  -1   5  10     3211.50     3171.82     47.66 o
   0   5  10       34.98       52.36     35.08 o
   1   5  10      303.76      310.31     34.74 o
   2   5  10     7885.66     7824.18     77.29 o
   3   5  10     1084.79     1028.45     35.55 o
   4   5  10        1.84       18.68     25.35 o
   5   5  10     6264.09     6200.79     75.92 o
   6   5  10      948.57      975.08     40.28 o
   7   5  10      116.48      128.52     39.08 o
   8   5  10     1691.83     1613.09     48.29 o
   9   5  10     1393.45     1475.13     58.50 o
  10   5  10       34.05       31.39     66.33 o
  11   5  10     2598.38     2759.31    110.79 o
  12   5  10     1191.02     1113.77     97.44 o
  13   5  10       68.21      110.11     89.18 o
 -13   6  10      966.61     1032.61     91.28 o
 -12   6  10     5446.83     5424.51    107.75 o
 -11   6  10       35.10       59.96     69.11 o
 -10   6  10     3864.87     3871.12     76.83 o
  -9   6  10     4188.69     4220.20     95.10 o
  -8   6  10       40.49       44.14     56.45 o
  -7   6  10     3619.72     3693.64     78.28 o
  -6   6  10    13085.25    12717.38    256.45 o
  -5   6  10     1104.19     1117.08     48.24 o
  -4   6  10     1216.28     1210.60     50.33 o
  -3   6  10    18411.57    17768.23    244.17 o
  -2   6  10     6629.04     6705.92    104.42 o
  -1   6  10        1.31       19.16     37.21 o
   0   6  10     6159.92     6094.72     90.66 o
   1   6  10    11713.03    11558.48    158.37 o
   2   6  10      966.91      938.84     39.37 o
   3   6  10     3377.06     3229.20     46.83 o
   4   6  10    11036.04    10861.91    136.64 o
   5   6  10     1528.62     1583.04     44.74 o
   6   6  10     2184.81     2318.79     46.44 o
   7   6  10     5870.51     5684.26     92.20 o
   8   6  10     2095.30     1958.48     69.95 o
   9   6  10      525.99      553.69     64.72 o
  10   6  10     5973.94     6013.26    172.91 o
  11   6  10     2364.47     2338.23     91.32 o
  12   6  10      122.62       57.83     86.47 o
  13   6  10     6511.85     6623.96    149.48 o
 -12   7  10       23.35      101.48     91.48 o
 -11   7  10       60.81       85.18     73.25 o
 -10   7  10       95.43      111.12     63.15 o
  -9   7  10       30.44       79.09     59.67 o
  -8   7  10        6.63       18.95     54.06 o
  -7   7  10      487.26      448.52     58.39 o
  -6   7  10      138.07      149.32     52.70 o
  -5   7  10      149.23      151.34     50.12 o
  -4   7  10     1364.89     1322.74     47.58 o
  -3   7  10        5.40       16.33     34.56 o
  -2   7  10      691.49      662.50     35.81 o
  -1   7  10      146.45      150.85     41.25 o
   0   7  10      174.40      149.60     41.46 o
   1   7  10      546.01      546.33     42.72 o
   2   7  10      684.63      689.52     42.53 o
   3   7  10      715.39      718.28     46.98 o
   4   7  10       54.79       72.26     41.77 o
   5   7  10      217.77      230.78     41.07 o
   6   7  10      232.24      178.80     50.10 o
   7   7  10        0.15       34.62     65.14 o
   8   7  10        6.41       43.81     71.27 o
   9   7  10      285.20      250.61     61.96 o
  10   7  10      293.43      358.79     79.41 o
  11   7  10      507.39      526.99     87.64 o
  12   7  10      495.45      528.15     86.80 o
 -11   8  10      222.42      193.16     78.60 o
 -10   8  10     1557.92     1613.50     73.98 o
  -9   8  10     1081.87     1193.07     62.81 o
  -8   8  10     1863.13     1844.16     65.69 o
  -7   8  10     1677.02     1669.44     74.55 o
  -6   8  10     2028.79     2052.05     60.17 o
  -5   8  10     2824.01     2691.73     67.19 o
  -4   8  10     1651.66     1515.01     65.06 o
  -3   8  10     3723.68     3498.21     67.76 o
  -2   8  10      774.88      721.29     41.12 o
  -1   8  10       91.61       82.78     41.68 o
   0   8  10     4777.05     4870.10     62.30 o
   1   8  10      378.40      386.01     42.55 o
   2   8  10      336.54      287.52     48.49 o
   3   8  10     2023.60     2060.65     55.66 o
   4   8  10     2702.30     2751.69     64.28 o
   5   8  10       15.19       27.02     55.37 o
   6   8  10     1414.77     1406.94     60.73 o
   7   8  10     7940.05     7675.43    147.26 o
   8   8  10       26.80       69.28     68.59 o
   9   8  10      459.13      422.45     64.82 o
  10   8  10     4054.46     3895.84    166.99 o
  11   8  10     1883.09     1857.61     91.95 o
 -10   9  10     2916.84     3048.95    131.94 o
  -9   9  10      842.89      739.92     90.39 o
  -8   9  10     2572.40     2600.18     78.49 o
  -7   9  10     4296.06     4450.32     78.95 o
  -6   9  10       51.71       60.93     63.63 o
  -5   9  10     3275.60     3174.01     71.68 o
  -4   9  10     5139.99     5189.20    115.36 o
  -3   9  10     1027.77     1046.59     61.27 o
  -2   9  10     5318.60     5190.03     70.34 o
  -1   9  10     3656.24     3582.01     56.40 o
   0   9  10      824.76      815.63     43.13 o
   1   9  10      884.18      941.85     46.91 o
   2   9  10     2426.06     2561.92     66.76 o
   3   9  10     3903.20     4034.52    128.05 o
   4   9  10      402.41      330.84     60.89 o
   5   9  10     4959.57     5008.98    103.12 o
   6   9  10     2263.82     2285.29     70.15 o
   7   9  10       47.98       64.94     59.57 o
   8   9  10     3479.92     3562.81     76.82 o
   9   9  10     2729.04     2829.96     79.74 o
  10   9  10      232.15      191.32     84.19 o
  -9  10  10       30.26       37.72     94.60 o
  -8  10  10      359.73      321.05     65.93 o
  -7  10  10      377.19      385.93     64.46 o
  -6  10  10       56.92       99.33     64.69 o
  -5  10  10       20.32       60.93     61.47 o
  -4  10  10       21.64        7.28     59.67 o
  -3  10  10     1439.76     1394.00     66.59 o
  -2  10  10      221.08      204.47     55.63 o
  -1  10  10        8.05       61.72     53.95 o
   0  10  10      207.23      173.63     48.87 o
   1  10  10       67.56      135.04     56.18 o
   2  10  10     1069.14     1051.61     68.98 o
   3  10  10      338.09      348.82     72.63 o
   4  10  10      423.37      441.11     75.86 o
   5  10  10      355.19      381.24     66.02 o
   6  10  10        1.70      115.63     63.50 o
   7  10  10      412.25      428.84     65.02 o
   8  10  10        9.65       51.36     68.57 o
   9  10  10      104.47      112.65     89.22 o
  -8  11  10     1204.11     1195.38     81.94 o
  -7  11  10     1347.79     1471.25     75.19 o
  -6  11  10       15.04       82.70     79.69 o
  -5  11  10     1527.79     1601.12     73.84 o
  -4  11  10     1248.34     1172.45     69.76 o
  -3  11  10      204.60      131.34     62.84 o
  -2  11  10     1694.70     1716.90     68.33 o
  -1  11  10     1560.27     1633.32     60.03 o
   0  11  10      521.92      569.11     75.45 o
   1  11  10      255.13      320.66     74.16 o
   2  11  10      941.42     1057.35     68.28 o
   3  11  10      628.97      658.18     73.18 o
   4  11  10        1.35       65.11     74.21 o
   5  11  10     1594.76     1862.86     83.35 o
   6  11  10     1518.58     1749.27     83.80 o
   7  11  10       65.47       45.50     78.98 o
  -5  12  10      289.62      310.19     67.25 o
  -4  12  10      280.03      301.89     67.28 o
  -3  12  10     3395.63     3293.38     78.16 o
  -2  12  10     1670.17     1676.85     84.92 o
  -1  12  10      502.83      494.89     77.70 o
   0  12  10     2118.99     2183.42     85.41 o
   1  12  10     2713.68     2626.10     94.04 o
   2  12  10      359.78      318.07     76.86 o
   3  12  10     1200.73     1174.42     89.06 o
   4  12  10     3372.33     3653.62    155.34 o
   5  12  10       31.42       92.12    102.58 o
 -14   1  11     2400.52     2449.55     78.73 o
 -13   1  11     2347.61     2316.85     72.52 o
 -12   1  11      259.11      265.76     52.03 o
 -11   1  11     1499.86     1572.73     55.74 o
 -10   1  11     4794.97     4841.74     74.19 o
  -9   1  11     1606.64     1610.24     49.57 o
  -8   1  11     1900.22     1949.73     53.96 o
  -7   1  11    17276.60    16532.13    262.77 o
  -6   1  11     6933.58     6992.77     92.48 o
  -5   1  11     5392.90     5543.99    142.93 o
  -4   1  11     6285.88     5750.32    150.79 o
  -3   1  11    10040.12     9588.38    198.87 o
  -2   1  11      256.06      245.94     33.57 o
  -1   1  11    18664.37    19740.04    184.89 o
   0   1  11     5722.90     5776.23     62.73 o
   1   1  11      410.98      479.61     32.63 o
   2   1  11    27007.73    27674.17    306.04 o
   3   1  11    11937.35    11823.12     65.48 o
   4   1  11      151.00      117.57     35.27 o
   5   1  11    15304.59    15188.52     82.67 o
   6   1  11    11137.76    10639.02    102.39 o
   7   1  11      602.71      632.89     56.09 o
   8   1  11     4086.09     4103.09     72.73 o
   9   1  11     8035.04     7786.95     88.15 o
  10   1  11       34.57       94.96     60.25 o
  11   1  11     2259.55     2300.21     75.33 o
  12   1  11     2229.17     2169.78     77.21 o
  13   1  11      457.89      508.03     81.62 o
  14   1  11      687.81      711.65     94.48 o
 -14   2  11      911.00      859.35     73.32 o
 -13   2  11      685.35      716.38     66.72 o
 -12   2  11     5074.46     5239.85     98.76 o
 -11   2  11     1114.63     1084.07     58.88 o
 -10   2  11      962.55      984.69     48.25 o
  -9   2  11     1081.18     1159.71     50.66 o
  -8   2  11     7735.74     7475.16     94.77 o
  -7   2  11       22.31       66.62     38.34 o
  -6   2  11     8799.95     8667.52    235.10 o
  -5   2  11    13213.09    12849.73    245.39 o
  -4   2  11     1725.29     2114.00     55.72 o
  -3   2  11     5756.29     5361.13     98.42 o
  -2   2  11     8227.59     7842.27    131.65 o
  -1   2  11      888.43      815.25     23.44 o
   0   2  11     5301.16     5610.80     61.57 o
   1   2  11    15114.43    15089.70    156.74 o
   2   2  11     1391.16     1468.35     39.58 o
   3   2  11    12494.91    12905.92    136.48 o
   4   2  11     3130.80     3004.21     42.13 o
   5   2  11     1662.03     1705.75     40.98 o
   6   2  11       52.26       73.42     36.81 o
   7   2  11     4846.89     4686.85     57.30 o
   8   2  11     8064.53     7943.57     79.75 o
   9   2  11       11.98       76.21     53.96 o
  10   2  11     3274.20     3235.32     65.51 o
  11   2  11     1684.83     1672.21     61.72 o
  12   2  11      203.14      203.31     62.42 o
  13   2  11      930.61     1027.12     94.73 o
  14   2  11     2197.73     2239.09     95.37 o
 -14   3  11      267.54      310.02     81.36 o
 -13   3  11       10.50       96.79     78.28 o
 -12   3  11       14.21       49.90     83.46 o
 -11   3  11       79.08       70.28     57.43 o
 -10   3  11      164.27      126.94     55.06 o
  -9   3  11     2306.74     2255.93     53.43 o
  -8   3  11      483.87      457.43     49.12 o
  -7   3  11       40.89       20.19     49.93 o
  -6   3  11      444.42      397.93     34.82 o
  -5   3  11       99.47      170.70     46.54 o
  -4   3  11      684.19      722.25     46.87 o
  -3   3  11     2341.09     2297.05     42.90 o
  -2   3  11      351.91      409.92     31.34 o
  -1   3  11     2886.46     3057.78     61.37 o
   0   3  11      205.17      235.34     32.48 o
   1   3  11      509.95      534.04     33.76 o
   2   3  11      811.99      863.20     35.98 o
   3   3  11     1244.49     1227.42     36.58 o
   4   3  11      158.49      193.77     32.19 o
   5   3  11     1712.90     1698.60     42.36 o
   6   3  11      834.80      810.96     41.31 o
   7   3  11     1145.00     1134.32     47.80 o
   8   3  11      682.55      678.19     51.17 o
   9   3  11       32.95       48.01     50.05 o
  10   3  11       16.28       53.95     62.31 o
  11   3  11     1011.25      984.43     63.43 o
  12   3  11      113.07      168.77     75.26 o
  13   3  11      212.02      246.29     81.29 o
  14   3  11       42.59       58.04    103.42 o
 -14   4  11       86.39      116.39     92.22 o
 -13   4  11     1672.29     1710.74     88.64 o
 -12   4  11     4533.01     4323.42     78.45 o
 -11   4  11      987.78     1062.44     59.64 o
 -10   4  11      932.03      964.41     57.63 o
  -9   4  11     8412.88     8203.88    115.07 o
  -8   4  11     3666.70     3583.08     82.59 o
  -7   4  11      156.31      197.05     49.23 o
  -6   4  11     7356.69     7302.48    118.71 o
  -5   4  11     5808.88     5618.97     97.40 o
  -4   4  11        1.57       58.06     44.77 o
  -3   4  11     9667.53     9764.91    152.38 o
  -2   4  11    13529.69    13411.80    186.38 o
  -1   4  11        1.05       28.97     37.89 o
   0   4  11    24069.13    24605.91    381.79 o
   1   4  11     7201.82     7020.83     80.46 o
   2   4  11     2496.75     2477.78     40.27 o
   3   4  11    10170.10    10329.96    107.87 o
   4   4  11     9443.79     9157.17    109.49 o
   5   4  11     3130.78     3117.29     44.75 o
   6   4  11     1384.77     1400.38     39.81 o
   7   4  11     3984.73     3931.81     64.33 o
   8   4  11     4194.57     4071.38     65.14 o
   9   4  11        1.79       30.26     54.92 o
  10   4  11     3615.75     3594.34     79.85 o
  11   4  11     5727.61     5614.32    119.02 o
  12   4  11      128.79      151.59     81.42 o
  13   4  11     2511.78     2565.49     96.92 o
  14   4  11     2899.79     2981.41    110.60 o
 -13   5  11     1140.88     1083.00     89.15 o
 -12   5  11       65.79      124.81     62.31 o
 -11   5  11     2891.88     3016.89     71.89 o
 -10   5  11     4377.28     4544.59     78.99 o
  -9   5  11       12.49       62.09     77.30 o
  -8   5  11      831.63      936.86     54.24 o
  -7   5  11     4440.48     4389.55    106.04 o
  -6   5  11      383.00      386.42     44.27 o
  -5   5  11      657.00      614.91     42.19 o
  -4   5  11     6063.37     6113.62    106.19 o
  -3   5  11       45.85       26.44     27.41 o
  -2   5  11     1358.97     1247.81     37.13 o
  -1   5  11    10564.19    10671.85    150.87 o
   0   5  11      499.80      446.98     39.81 o
   1   5  11     1258.86     1191.54     38.41 o
   2   5  11     6085.98     6011.66     64.19 o
   3   5  11     4608.99     4455.25     55.55 o
   4   5  11       25.61       78.05     39.43 o
   5   5  11     2583.49     2638.51     48.66 o
   6   5  11     5083.16     5141.38     74.43 o
   7   5  11      249.43      236.06     40.09 o
   8   5  11     3932.58     4013.04     60.78 o
   9   5  11     3042.27     2982.48     66.56 o
  10   5  11      745.14      792.79     94.79 o
  11   5  11      407.73      367.79     94.92 o
  12   5  11     3818.36     4061.10    127.33 o
  13   5  11     2209.76     2221.02    110.80 o
 -13   6  11       25.17       77.08     79.71 o
 -12   6  11      284.18      340.03     70.73 o
 -11   6  11       33.02       99.60     67.77 o
 -10   6  11       18.31      102.76     61.05 o
  -9   6  11      140.15       87.11     60.51 o
  -8   6  11        1.28       52.70     65.75 o
  -7   6  11        0.48        2.87     62.73 o
  -6   6  11      759.05      876.59     55.95 o
  -5   6  11      623.29      616.24     42.42 o
  -4   6  11      389.31      345.05     41.72 o
  -3   6  11      647.05      624.10     36.09 o
  -2   6  11     1226.30     1271.73     38.96 o
  -1   6  11      113.47      110.41     43.91 o
   0   6  11      358.05      329.58     40.24 o
   1   6  11      173.59      175.85     39.92 o
   2   6  11      128.47      122.34     36.98 o
   3   6  11      516.03      503.07     38.34 o
   4   6  11      179.26      187.75     41.40 o
   5   6  11      773.93      845.34     43.74 o
   6   6  11       17.07       57.54     41.14 o
   7   6  11       79.96      106.74     51.42 o
   8   6  11      396.88      373.44     61.33 o
   9   6  11      506.51      557.04     66.83 o
  10   6  11       20.98      156.74     94.27 o
  11   6  11       60.14       44.76     80.91 o
  12   6  11        0.02       59.95     90.48 o
  13   6  11        7.68       64.15     94.84 o
 -12   7  11      466.95      503.92     74.77 o
 -11   7  11     3868.16     4008.83     86.23 o
 -10   7  11     2597.63     2578.95     75.37 o
  -9   7  11      149.07      118.84     62.53 o
  -8   7  11     2754.36     2746.17     78.32 o
  -7   7  11     3171.07     3330.92     88.12 o
  -6   7  11     1470.68     1463.74     61.28 o
  -5   7  11      931.85      970.55     56.08 o
  -4   7  11    11963.54    11696.70    224.51 o
  -3   7  11     3297.75     3281.95     72.19 o
  -2   7  11      406.44      380.57     39.63 o
  -1   7  11     7901.91     7926.86    119.10 o
   0   7  11     4049.19     4081.78     63.56 o
   1   7  11        5.04        8.09     44.73 o
   2   7  11     3833.67     3731.52     51.42 o
   3   7  11     6112.07     6033.76     86.12 o
   4   7  11      187.83      164.40     41.31 o
   5   7  11     2093.46     2137.85     47.56 o
   6   7  11     6060.65     6234.22    112.07 o
   7   7  11      642.26      601.52     50.63 o
   8   7  11     1144.11     1204.01     72.05 o
   9   7  11     3523.56     3635.63    107.20 o
  10   7  11     1702.49     1832.28     90.11 o
  11   7  11       71.94      166.52     85.73 o
  12   7  11     2605.79     2627.54    110.26 o
 -11   8  11     1050.21     1004.82     83.26 o
 -10   8  11      778.09      800.69     72.17 o
  -9   8  11     3269.95     3384.35     79.10 o
  -8   8  11     1106.49     1101.85     59.13 o
  -7   8  11      200.68      242.63     56.56 o
  -6   8  11     2076.70     2170.60    103.06 o
  -5   8  11     2826.45     2742.19     91.95 o
  -4   8  11      215.10      259.80     64.11 o
  -3   8  11     1787.39     1760.39     63.20 o
  -2   8  11     3466.81     3402.93     57.01 o
  -1   8  11      261.75      307.25     44.15 o
   0   8  11     1147.81     1175.31     46.33 o
   1   8  11      238.58      306.90     43.19 o
   2   8  11      702.29      646.55     48.96 o
   3   8  11      872.22      902.89     46.68 o
   4   8  11     4203.37     4126.73     67.67 o
   5   8  11     2936.52     2831.56     58.34 o
   6   8  11     1122.82     1064.51     56.59 o
   7   8  11     2894.03     2842.73     68.12 o
   8   8  11     2697.87     2655.35     73.38 o
   9   8  11       96.72       86.36     65.70 o
  10   8  11      366.24      452.80     85.97 o
  11   8  11     1779.85     1758.84    101.24 o
 -10   9  11       13.56      113.93    103.67 o
  -9   9  11        2.19       83.00     79.63 o
  -8   9  11       26.51       45.75     64.93 o
  -7   9  11      849.39      840.74     67.20 o
  -6   9  11      168.32      244.82     64.98 o
  -5   9  11      254.32      320.33     62.15 o
  -4   9  11      929.24      991.32     63.41 o
  -3   9  11      460.07      473.36     60.20 o
  -2   9  11        1.08       40.24     55.03 o
  -1   9  11      546.12      524.50     47.37 o
   0   9  11       13.32       27.27     45.30 o
   1   9  11        1.12       53.00     49.00 o
   2   9  11     1761.52     1636.94     53.63 o
   3   9  11      177.88      187.28     62.49 o
   4   9  11        0.07       48.23     71.94 o
   5   9  11        1.06       26.46     55.15 o
   6   9  11      601.72      601.51     57.78 o
   7   9  11        0.30       36.69     62.17 o
   8   9  11       57.20       85.68     67.38 o
   9   9  11      267.80      303.58     71.25 o
  10   9  11      102.60      145.52     91.88 o
  -9  10  11     4159.19     4104.94    125.03 o
  -8  10  11      616.75      685.36     74.05 o
  -7  10  11      703.72      764.69     71.87 o
  -6  10  11     4850.06     5025.21    101.61 o
  -5  10  11     1268.84     1315.27     69.67 o
  -4  10  11       64.17       40.83     62.65 o
  -3  10  11     3517.54     3619.67     75.51 o
  -2  10  11     7651.42     7552.95    121.74 o
  -1  10  11      474.04      412.48     53.30 o
   0  10  11     3578.83     3521.10     67.50 o
   1  10  11     6069.31     5894.83     87.24 o
   2  10  11      339.28      405.59     68.10 o
   3  10  11      752.48      846.03     74.63 o
   4  10  11     6421.65     6364.67    104.64 o
   5  10  11     2075.56     1955.31     78.42 o
   6  10  11      272.02      302.85     63.82 o
   7  10  11     3157.82     3151.07     83.18 o
   8  10  11     1028.83      939.34     70.72 o
   9  10  11       27.91       39.96     86.29 o
  -7  11  11     2372.53     2482.34     85.12 o
  -6  11  11        3.17       52.96     67.52 o
  -5  11  11      360.66      329.63     69.93 o
  -4  11  11     2199.09     2236.32     76.39 o
  -3  11  11      726.59      873.43     67.85 o
  -2  11  11      731.46      779.82     66.05 o
  -1  11  11     5130.56     4926.08    111.09 o
   0  11  11       37.77       58.26     72.50 o
   1  11  11       54.03       99.54     76.08 o
   2  11  11     1575.02     1544.49     76.70 o
   3  11  11     1578.34     1475.39     82.83 o
   4  11  11      139.73      193.50     67.98 o
   5  11  11     1946.88     1996.28     84.53 o
   6  11  11      532.33      523.89     79.88 o
   7  11  11       71.09      106.78     75.49 o
  -5  12  11      823.14      973.27     72.37 o
  -4  12  11      220.90      252.86     67.85 o
  -3  12  11      330.21      411.37     67.26 o
  -2  12  11      298.96      381.60     80.72 o
  -1  12  11        0.61       41.05     74.83 o
   0  12  11        4.42       73.33     88.54 o
   1  12  11      627.97      705.60     85.20 o
   2  12  11        9.14       46.98     89.96 o
   3  12  11       10.60       63.20     85.06 o
   4  12  11      120.24      159.54     85.62 o
   5  12  11       11.73      124.82     95.98 o
 -14   0  12     1780.24     1733.80    127.96 o
 -13   0  12        3.97       49.76     83.20 o
 -12   0  12     8390.14     8218.23    155.67 o
 -11   0  12     3117.19     3197.75     88.09 o
 -10   0  12     1100.20      994.76     72.68 o
  -9   0  12     2554.82     2636.24    142.43 o
  -8   0  12     5429.68     5456.05    174.76 o
  -7   0  12      695.24      787.03     66.73 o
  -6   0  12    12263.24    11876.83    525.87 o
  -5   0  12    19066.85    17569.24    782.25 o
  -4   0  12     3905.52     3995.43    164.70 o
  -3   0  12     2628.25     2527.83     91.24 o
  -2   0  12    16152.74    15022.92    228.07 o
  -1   0  12    25557.34    25973.32    342.48 o
   0   0  12     1125.54      982.60     41.88 o
   1   0  12    17476.78    16910.13    222.47 o
   2   0  12     6332.12     6210.75     75.50 o
   3   0  12      446.11      507.07     67.64 o
   4   0  12    31322.43    31457.68    199.71 o
   5   0  12     8746.29     8674.08    102.34 o
   6   0  12      665.24      641.74     73.15 o
   7   0  12     8734.51     8638.96    130.00 o
   8   0  12     9767.36     9939.96    164.93 o
   9   0  12     2481.31     2392.86    106.67 o
  10   0  12      400.46      463.20     97.39 o
  11   0  12     4748.94     4926.05    128.24 o
  12   0  12     1201.51     1342.97    111.79 o
  13   0  12     1147.66     1047.07    124.33 o
  14   0  12     2621.01     2594.89    152.35 o
 -14   1  12      748.87      919.28     74.53 o
 -13   1  12     1549.17     1618.97     72.40 o
 -12   1  12      789.79      886.26     55.92 o
 -11   1  12      731.82      718.30     53.22 o
 -10   1  12      974.68     1036.42     54.54 o
  -9   1  12      154.43      225.42     54.31 o
  -8   1  12     2112.06     2059.25     85.26 o
  -7   1  12     4177.25     4021.61    101.42 o
  -6   1  12     1210.71     1215.37     47.15 o
  -5   1  12      140.57      158.64     50.31 o
  -4   1  12     5763.40     5545.64    103.57 o
  -3   1  12     1393.40     1186.57     35.99 o
  -2   1  12     1117.92     1170.22     33.97 o
  -1   1  12      475.97      599.04     23.53 o
   0   1  12     6643.90     7147.20     71.22 o
   1   1  12      305.77      318.57     33.88 o
   2   1  12     1447.32     1490.20     44.85 o
   3   1  12     1319.97     1359.94     43.06 o
   4   1  12      592.51      589.10     43.74 o
   5   1  12     6341.95     6309.12     66.24 o
   6   1  12      597.64      596.22     43.64 o
   7   1  12     6098.67     6074.92     78.33 o
   8   1  12     2288.38     2280.94     68.09 o
   9   1  12     1376.35     1424.02     65.73 o
  10   1  12      564.67      597.48     64.13 o
  11   1  12        0.23       70.52     65.10 o
  12   1  12     1096.57     1130.95     74.94 o
  13   1  12      132.41      144.21     73.60 o
  14   1  12      166.89      144.86     88.86 o
 -14   2  12      637.20      625.85     73.93 o
 -13   2  12      576.80      662.34     70.03 o
 -12   2  12     1066.18     1101.57     69.95 o
 -11   2  12      747.66      723.56     61.95 o
 -10   2  12        4.90       24.34     58.08 o
  -9   2  12     1861.70     1911.41     55.68 o
  -8   2  12     2283.11     2230.48     56.01 o
  -7   2  12      606.90      660.93     52.30 o
  -6   2  12     4006.49     4079.96    111.85 o
  -5   2  12     1260.10     1214.30     49.80 o
  -4   2  12      126.58      141.86     37.97 o
  -3   2  12      715.18      543.13     30.96 o
  -2   2  12     6972.21     7010.15    139.65 o
  -1   2  12      336.92      295.21     21.09 o
   0   2  12      891.21      940.21     32.94 o
   1   2  12     7183.25     7158.08     85.35 o
   2   2  12     8037.90     8268.44    105.82 o
   3   2  12       43.07       38.57     37.57 o
   4   2  12     1829.56     1757.23     45.57 o
   5   2  12     5546.94     5530.39     62.37 o
   6   2  12     3285.16     3352.67     48.36 o
   7   2  12      288.78      305.14     53.60 o
   8   2  12     1814.92     1743.71     60.99 o
   9   2  12     1104.21     1065.53     59.11 o
  10   2  12     1302.57     1349.27     59.72 o
  11   2  12     1962.01     2027.50     66.04 o
  12   2  12        5.55       47.13     57.55 o
  13   2  12      445.55      390.52     90.18 o
  14   2  12      410.98      493.62     91.84 o
 -14   3  12     2573.90     2490.00     98.27 o
 -13   3  12     3237.78     3490.20     90.18 o
 -12   3  12      627.94      621.33     72.39 o
 -11   3  12     4640.81     4495.40    121.51 o
 -10   3  12     1755.68     1861.40     63.93 o
  -9   3  12     1381.53     1431.69     53.60 o
  -8   3  12     1306.25     1299.53     52.77 o
  -7   3  12     2387.44     2377.72     73.72 o
  -6   3  12     4942.50     4881.80    135.50 o
  -5   3  12     2139.80     2196.61     56.98 o
  -4   3  12     7644.52     7501.52    138.51 o
  -3   3  12     8837.23     8504.82    161.53 o
  -2   3  12      794.38      740.12     34.89 o
  -1   3  12    19159.33    19133.98    261.84 o
   0   3  12    24477.24    24779.80    302.02 o
   1   3  12      305.47      251.79     35.79 o
   2   3  12    19046.44    18765.65    249.93 o
   3   3  12    25113.65    25161.71    270.50 o
   4   3  12      303.84      315.86     40.76 o
   5   3  12     7966.59     7887.79     83.66 o
   6   3  12     5889.76     5957.94     74.48 o
   7   3  12     3818.97     3828.39     65.58 o
   8   3  12     3040.86     3205.43     65.80 o
   9   3  12    10262.08    10285.83    151.47 o
  10   3  12     3333.37     3379.11     66.72 o
  11   3  12      824.59      790.00     58.88 o
  12   3  12     3472.71     3458.52     93.30 o
  13   3  12     3033.09     3123.42    107.17 o
  14   3  12       29.62      101.62    111.40 o
 -13   4  12       66.20       90.30     83.62 o
 -12   4  12      503.59      535.68     62.82 o
 -11   4  12     1967.26     1896.15     63.04 o
 -10   4  12       90.41      117.46     57.20 o
  -9   4  12     1486.48     1551.60     71.56 o
  -8   4  12      671.72      694.17     58.55 o
  -7   4  12       36.77       58.52     48.14 o
  -6   4  12      757.17      813.67     50.67 o
  -5   4  12     2394.99     2399.06     57.42 o
  -4   4  12      287.94      347.65     48.36 o
  -3   4  12     3136.45     3038.20     45.94 o
  -2   4  12     2250.32     2336.03     49.45 o
  -1   4  12       94.79       72.38     37.55 o
   0   4  12      986.66      933.61     36.51 o
   1   4  12      683.93      743.64     36.09 o
   2   4  12      638.74      644.63     38.18 o
   3   4  12      521.68      494.45     37.74 o
   4   4  12     2343.94     2318.70     48.52 o
   5   4  12        2.62       39.83     37.46 o
   6   4  12       40.79       90.50     42.19 o
   7   4  12      968.52      935.47     45.83 o
   8   4  12      963.45     1026.48     51.89 o
   9   4  12       60.30       68.41     53.11 o
  10   4  12      645.10      656.45     72.23 o
  11   4  12       32.06       98.05     73.77 o
  12   4  12      623.13      705.81     89.77 o
  13   4  12       38.66      129.88     99.90 o
 -13   5  12      391.25      455.80     87.46 o
 -12   5  12      268.07      296.80     68.43 o
 -11   5  12       95.89      124.53     60.28 o
 -10   5  12     1312.39     1332.13     63.64 o
  -9   5  12      579.64      590.36     62.80 o
  -8   5  12      301.39      284.87     58.44 o
  -7   5  12     3484.66     3412.35     72.87 o
  -6   5  12     4071.64     3957.60     82.77 o
  -5   5  12        8.12       17.90     44.09 o
  -4   5  12     1727.35     1738.23     49.75 o
  -3   5  12     9203.61     8891.74    147.96 o
  -2   5  12      187.00      207.00     32.79 o
  -1   5  12     4647.21     4554.73     80.29 o
   0   5  12     7413.48     7130.80     87.84 o
   1   5  12       24.06       40.16     36.83 o
   2   5  12     3486.53     3522.59     46.05 o
   3   5  12     7869.20     7693.60    111.68 o
   4   5  12     1748.03     1796.05     46.52 o
   5   5  12     1769.91     1734.10     47.82 o
   6   5  12     6186.58     6305.12     87.85 o
   7   5  12      574.02      640.96     44.53 o
   8   5  12      107.10       99.91     46.41 o
   9   5  12     1771.18     1652.09     74.98 o
  10   5  12      696.78      726.78     88.08 o
  11   5  12       35.46       50.14    108.90 o
  12   5  12     1157.85     1214.88    110.73 o
  13   5  12      708.14      686.35    103.94 o
 -12   6  12     2816.43     2801.38     82.98 o
 -11   6  12     3759.05     3748.39    105.07 o
 -10   6  12       62.92      125.94     56.80 o
  -9   6  12     4295.84     4194.49     87.60 o
  -8   6  12     5196.98     5199.11    111.98 o
  -7   6  12        0.44       31.15     65.78 o
  -6   6  12     2015.72     2103.85     65.75 o
  -5   6  12     6847.45     6892.82    124.54 o
  -4   6  12      696.24      736.61     43.79 o
  -3   6  12     1803.22     1883.91     46.80 o
  -2   6  12    13770.46    13495.48    219.71 o
  -1   6  12     2073.97     2027.52     48.74 o
   0   6  12     3674.09     3610.45     59.85 o
   1   6  12    12565.68    12257.38    141.56 o
   2   6  12     6203.64     6211.72     94.57 o
   3   6  12       95.42      130.93     39.76 o
   4   6  12     6748.93     6834.11     75.63 o
   5   6  12     3072.47     3198.99     51.98 o
   6   6  12      581.38      604.93     43.58 o
   7   6  12     3584.66     3502.39     64.07 o
   8   6  12     2957.85     3072.16     92.23 o
   9   6  12      278.99      305.06     62.12 o
  10   6  12     1969.30     1906.17    102.49 o
  11   6  12     3135.61     3138.29    124.52 o
  12   6  12     1746.85     1774.47    111.78 o
 -12   7  12       11.17       79.73     82.96 o
 -11   7  12        1.36       73.86     70.21 o
 -10   7  12     1060.20     1165.60     67.22 o
  -9   7  12      224.98      271.24     67.97 o
  -8   7  12      444.17      425.36     62.91 o
  -7   7  12      865.55      869.36     59.67 o
  -6   7  12     1200.36     1100.82     58.95 o
  -5   7  12      846.60      859.37     56.59 o
  -4   7  12      276.59      198.69     54.90 o
  -3   7  12      101.14      116.88     41.40 o
  -2   7  12       75.46       49.17     47.40 o
  -1   7  12      518.49      541.73     46.09 o
   0   7  12        6.01        8.09     46.63 o
   1   7  12      668.53      648.90     44.65 o
   2   7  12      440.05      447.00     41.16 o
   3   7  12       25.86       68.21     49.56 o
   4   7  12     2349.94     2372.90     51.42 o
   5   7  12       61.95       46.99     42.76 o
   6   7  12      425.40      412.12     53.56 o
   7   7  12       75.76      161.91     57.65 o
   8   7  12        4.50      101.49     81.89 o
   9   7  12      371.70      468.96     70.95 o
  10   7  12      111.64      226.57     82.57 o
  11   7  12      118.55      162.02    100.22 o
  12   7  12       72.31       75.14    105.53 o
 -11   8  12     3034.03     3078.22     88.43 o
 -10   8  12       88.96      115.84     67.90 o
  -9   8  12     1300.86     1265.41     76.55 o
  -8   8  12     3250.41     3266.52     73.27 o
  -7   8  12        2.10       79.31     69.21 o
  -6   8  12     1649.43     1516.02     74.97 o
  -5   8  12     2470.08     2427.82     76.78 o
  -4   8  12     2504.64     2390.31     74.04 o
  -3   8  12     2719.48     2669.34     70.22 o
  -2   8  12     1321.19     1233.54     50.67 o
  -1   8  12     2189.62     2063.64     49.05 o
   0   8  12       57.41       85.64     43.76 o
   1   8  12     1720.89     1725.14     48.03 o
   2   8  12      365.67      290.37     49.10 o
   3   8  12       59.96       55.35     47.26 o
   4   8  12     5095.15     4976.98    103.38 o
   5   8  12       37.12       45.85     49.94 o
   6   8  12        0.36       53.24     59.30 o
   7   8  12     1144.38     1103.05     64.61 o
   8   8  12     2809.68     2751.78     83.92 o
   9   8  12      137.69      166.74     68.03 o
  10   8  12      257.87      303.65     87.38 o
  11   8  12     1737.78     1764.58    101.54 o
 -10   9  12     3555.00     3568.49    106.83 o
  -9   9  12      602.53      681.02     85.34 o
  -8   9  12     2569.51     2451.95     76.98 o
  -7   9  12     4817.32     4648.48    101.14 o
  -6   9  12      702.12      704.26     68.56 o
  -5   9  12      190.09      270.36     65.09 o
  -4   9  12     4047.05     3920.29    113.06 o
  -3   9  12     5830.44     5678.38    166.82 o
  -2   9  12      335.03      301.34     60.80 o
  -1   9  12     4432.46     4472.94     81.27 o
   0   9  12     3086.31     3081.97     59.54 o
   1   9  12       10.99       31.90     48.61 o
   2   9  12      645.09      698.46     51.43 o
   3   9  12     5173.51     5093.45     79.49 o
   4   9  12      696.88      687.28     57.04 o
   5   9  12     2506.01     2356.31     67.78 o
   6   9  12     4894.49     4708.45     74.44 o
   7   9  12     1801.61     1777.90     73.05 o
   8   9  12      340.76      341.72     70.39 o
   9   9  12     1248.46     1228.72     78.51 o
  10   9  12     1454.21     1469.22    100.20 o
  -8  10  12      181.18      245.03     72.72 o
  -7  10  12        3.25       73.97     79.08 o
  -6  10  12      305.98      379.15     70.69 o
  -5  10  12        0.65       85.47     67.35 o
  -4  10  12      140.18      151.96     65.00 o
  -3  10  12        0.59       18.83     64.60 o
  -2  10  12      629.67      640.54     61.24 o
  -1  10  12       84.41      147.02     55.29 o
   0  10  12      386.05      358.96     59.81 o
   1  10  12      143.83      199.32     58.98 o
   2  10  12      337.96      305.65     69.07 o
   3  10  12       51.10       89.84     70.10 o
   4  10  12      594.65      630.69     66.12 o
   5  10  12       35.86      126.52     74.22 o
   6  10  12      135.64       84.92     67.75 o
   7  10  12      113.62      164.72     69.07 o
   8  10  12      165.43      199.64     69.48 o
  -7  11  12     1149.78     1307.39     81.03 o
  -6  11  12      253.96      315.33     74.00 o
  -5  11  12        1.97       69.30     77.25 o
  -4  11  12     1514.50     1625.50     78.04 o
  -3  11  12      762.61      768.05     71.91 o
  -2  11  12       31.33       61.81     64.55 o
  -1  11  12     2132.41     2173.94     72.27 o
   0  11  12     1479.73     1512.61     84.47 o
   1  11  12      506.96      478.22     84.38 o
   2  11  12      843.45      858.31     73.96 o
   3  11  12      766.67      737.08     75.63 o
   4  11  12      566.66      545.70     71.30 o
   5  11  12      750.36      832.41     70.62 o
   6  11  12      574.14      551.52     76.38 o
   7  11  12       47.03       66.07     78.72 o
  -4  12  12       33.49       36.22     87.25 o
  -3  12  12      638.94      591.59     76.26 o
  -2  12  12     5053.58     5254.47    120.14 o
  -1  12  12      591.39      597.64     85.86 o
   0  12  12      901.27      759.95     96.84 o
   1  12  12     3798.76     3725.37    110.73 o
   2  12  12      680.03      692.97     87.82 o
   3  12  12       81.44      150.70     87.00 o
   4  12  12     3487.49     3635.80    106.61 o
 -14   1  13        3.14       85.79     80.30 o
 -13   1  13     3319.83     3322.87     97.58 o
 -12   1  13     1906.72     2040.59     66.24 o
 -11   1  13      795.79      852.27     59.58 o
 -10   1  13     5624.98     5675.90    122.77 o
  -9   1  13     1514.73     1486.57     62.19 o
  -8   1  13     1587.68     1633.45     75.28 o
  -7   1  13     3143.44     3084.36    133.36 o
  -6   1  13    19108.93    18537.88    549.23 o
  -5   1  13      314.27      343.22     53.14 o
  -4   1  13     3614.22     3509.32     56.89 o
  -3   1  13     9807.28     9342.94    204.86 o
  -2   1  13     6807.87     7280.09    112.22 o
  -1   1  13     1301.19     1201.22     27.04 o
   0   1  13    11599.65    11646.26     81.29 o
   1   1  13    10248.21    10613.13    106.38 o
   2   1  13     1515.13     1409.98     46.66 o
   3   1  13    14049.39    13719.52    172.84 o
   4   1  13     7817.35     7978.84     69.28 o
   5   1  13       18.56       14.87     47.46 o
   6   1  13    13921.18    13867.93    125.44 o
   7   1  13     2809.21     2848.21     63.30 o
   8   1  13       73.50       82.63     57.96 o
   9   1  13     5122.28     5138.70     82.70 o
  10   1  13     2699.19     2863.92     80.52 o
  11   1  13       29.28      101.80     69.15 o
  12   1  13     1654.83     1675.76     71.74 o
  13   1  13     4111.04     4125.33     87.40 o
  14   1  13       58.04       89.66    112.71 o
 -14   2  13     2553.75     2668.74     92.29 o
 -13   2  13       40.89       69.15     72.01 o
 -12   2  13     1108.12     1112.70     77.51 o
 -11   2  13     2061.55     2196.43     72.15 o
 -10   2  13      125.12      243.29     54.95 o
  -9   2  13     4081.58     3956.29     88.91 o
  -8   2  13     2223.61     2185.84     56.91 o
  -7   2  13     5402.77     5267.10    128.76 o
  -6   2  13     5596.02     5695.63    135.66 o
  -5   2  13     6822.28     6538.58    186.54 o
  -4   2  13     4110.18     3910.95     84.98 o
  -3   2  13      972.11     1018.15     35.03 o
  -2   2  13     4401.89     4162.23     58.86 o
  -1   2  13     7886.64     8130.58    116.35 o
   0   2  13      141.16      137.12     33.40 o
   1   2  13    13767.10    13534.38    142.26 o
   2   2  13    12981.28    12967.45    171.39 o
   3   2  13      544.77      603.83     48.28 o
   4   2  13     4689.72     4552.90     60.11 o
   5   2  13    11172.37    10766.53    115.86 o
   6   2  13     1783.02     1750.25     45.42 o
   7   2  13      899.25      900.00     56.26 o
   8   2  13     8480.19     8598.04    125.34 o
   9   2  13      239.36      233.70     54.83 o
  10   2  13     1848.97     1826.25     66.40 o
  11   2  13     3392.73     3368.06     79.64 o
  12   2  13     1270.53     1372.19     70.64 o
  13   2  13       11.02       76.63     89.38 o
  14   2  13     2365.62     2302.31    103.39 o
 -14   3  13       98.80      105.22     94.51 o
 -13   3  13      144.37      160.95     79.98 o
 -12   3  13       57.75      140.33     80.55 o
 -11   3  13      411.85      381.72     72.97 o
 -10   3  13      123.42      162.19     65.17 o
  -9   3  13      537.71      519.94     51.41 o
  -8   3  13      777.98      807.84     51.59 o
  -7   3  13       55.00       58.12     50.29 o
  -6   3  13        0.41       61.94     54.82 o
  -5   3  13       72.02       64.69     43.10 o
  -4   3  13       81.01       46.64     40.26 o
  -3   3  13       18.63       48.69     35.33 o
  -2   3  13       26.66       77.40     35.57 o
  -1   3  13      293.80      295.31     34.37 o
   0   3  13     3014.34     3121.62     49.35 o
   1   3  13      463.62      505.31     38.97 o
   2   3  13      102.59      161.02     40.41 o
   3   3  13      168.11      251.67     40.20 o
   4   3  13      135.67      149.81     41.83 o
   5   3  13      339.62      294.45     42.03 o
   6   3  13      673.18      671.24     43.87 o
   7   3  13      139.07      173.75     52.98 o
   8   3  13      416.60      420.05     53.96 o
   9   3  13      582.08      570.69     54.75 o
  10   3  13      117.87      168.83     55.09 o
  11   3  13       55.27       71.34     59.78 o
  12   3  13      442.66      509.93     80.08 o
  13   3  13       89.80      285.01     93.08 o
 -13   4  13       21.67       47.24     96.33 o
 -12   4  13     3212.34     3254.70     79.83 o
 -11   4  13     5383.79     5274.96     91.71 o
 -10   4  13       95.43      142.45     66.10 o
  -9   4  13     1263.42     1307.23     69.61 o
  -8   4  13     4757.68     4745.10    106.62 o
  -7   4  13     1013.83     1113.93     52.54 o
  -6   4  13      337.93      342.90     50.58 o
  -5   4  13     8256.34     8430.59    199.72 o
  -4   4  13     2648.31     2512.96     68.24 o
  -3   4  13      775.80      776.26     40.96 o
  -2   4  13     6906.23     6746.61    107.86 o
  -1   4  13    10443.29    10179.00    167.45 o
   0   4  13      121.96      122.99     37.44 o
   1   4  13     1260.19     1299.63     42.20 o
   2   4  13     6442.54     6446.55    101.83 o
   3   4  13      294.99      262.64     41.90 o
   4   4  13     5838.66     5766.61     96.94 o
   5   4  13     3899.18     3961.59     71.14 o
   6   4  13       61.45      110.78     42.59 o
   7   4  13     6621.17     6668.41     98.76 o
   8   4  13     7904.92     7932.27    140.73 o
   9   4  13     3115.53     3007.63     67.78 o
  10   4  13     3385.54     3151.68     88.55 o
  11   4  13     4375.18     4457.41    193.03 o
  12   4  13     1430.74     1392.49     94.09 o
  13   4  13      300.38      231.32    108.19 o
 -13   5  13     1517.83     1558.61    101.18 o
 -12   5  13      845.82      879.12     72.28 o
 -11   5  13      616.89      675.96     64.91 o
 -10   5  13     5365.02     5287.60    110.79 o
  -9   5  13     1990.63     2037.33     70.30 o
  -8   5  13       88.93      130.18     64.26 o
  -7   5  13     5914.26     6013.26    163.32 o
  -6   5  13      868.35      884.48     49.01 o
  -5   5  13        1.13       77.82     46.98 o
  -4   5  13     9885.13     9777.12    173.35 o
  -3   5  13     4257.73     4146.64     80.46 o
  -2   5  13      827.53      825.86     46.54 o
  -1   5  13     3714.18     3638.95     49.97 o
   0   5  13     5933.11     5828.02     56.72 o
   1   5  13     2632.73     2598.50     45.36 o
   2   5  13      626.50      709.78     40.35 o
   3   5  13     4792.57     4861.85     72.48 o
   4   5  13      338.06      330.36     44.26 o
   5   5  13      232.52      271.73     44.36 o
   6   5  13     3023.30     3161.64     62.03 o
   7   5  13     1365.10     1319.88     55.25 o
   8   5  13       35.27       52.41     54.17 o
   9   5  13     4868.56     4733.04    107.40 o
  10   5  13     2469.47     2486.63     97.88 o
  11   5  13       23.35       77.39    116.99 o
  12   5  13      326.14      373.12    105.07 o
  13   5  13     2252.87     2452.82    129.80 o
 -12   6  13       12.05       80.42     73.75 o
 -11   6  13       66.40      126.63     61.74 o
 -10   6  13       70.90      132.67     62.20 o
  -9   6  13      113.62      172.21     63.64 o
  -8   6  13      111.48      138.64     61.05 o
  -7   6  13      237.96      234.14     61.60 o
  -6   6  13      257.58      212.65     59.26 o
  -5   6  13      201.16      304.97     43.25 o
  -4   6  13      762.80      737.23     46.00 o
  -3   6  13     1818.08     1768.08     47.81 o
  -2   6  13       14.19       35.72     45.72 o
  -1   6  13      351.82      332.77     45.90 o
   0   6  13       40.96       69.64     43.06 o
   1   6  13      952.32      970.62     44.69 o
   2   6  13      671.86      672.26     42.20 o
   3   6  13       11.42       65.00     44.46 o
   4   6  13      222.31      278.74     45.21 o
   5   6  13     4096.12     3922.30     63.95 o
   6   6  13        5.93       41.25     44.54 o
   7   6  13       30.45       85.78     56.46 o
   8   6  13      443.16      517.83     69.24 o
   9   6  13      353.75      358.10     75.38 o
  10   6  13        5.02       66.92     82.00 o
  11   6  13      953.31     1233.00    145.64 o
  12   6  13        9.11      205.62    144.21 o
 -11   7  13      225.87      260.31     68.76 o
 -10   7  13     6443.07     6665.00    136.64 o
  -9   7  13     2591.37     2582.95     76.02 o
  -8   7  13      151.64      187.00     63.27 o
  -7   7  13     8279.96     8318.37    204.38 o
  -6   7  13     4984.38     5242.64    130.74 o
  -5   7  13       44.52       35.81     56.56 o
  -4   7  13     1484.74     1399.28     61.30 o
  -3   7  13    10626.52    10549.23    216.53 o
  -2   7  13      641.18      631.21     48.06 o
  -1   7  13     1998.57     1972.68     51.98 o
   0   7  13     7348.26     7361.97    108.83 o
   1   7  13      457.76      443.44     43.90 o
   2   7  13      432.79      431.28     46.02 o
   3   7  13     8807.41     8902.75    123.26 o
   4   7  13     4193.03     4040.40     58.84 o
   5   7  13      907.90      898.92     47.08 o
   6   7  13     3894.25     3896.93     68.40 o
   7   7  13     3778.47     3679.26     91.71 o
   8   7  13      141.84      199.33     63.84 o
   9   7  13     3282.22     3372.45     99.97 o
  10   7  13     3728.03     3918.50    192.91 o
  11   7  13      108.11      274.69     99.88 o
 -11   8  13     1682.13     1814.95     82.15 o
 -10   8  13      639.36      577.92     73.67 o
  -9   8  13     2176.27     2155.85     82.17 o
  -8   8  13     4991.78     4965.63    111.43 o
  -7   8  13     1164.38     1233.60     74.77 o
  -6   8  13     2730.53     2534.00    108.00 o
  -5   8  13     6040.06     5872.86    192.34 o
  -4   8  13     2379.11     2456.61     91.78 o
  -3   8  13      135.86      151.49     57.71 o
  -2   8  13     4183.36     4108.66    104.25 o
  -1   8  13     4382.82     4331.61     69.31 o
   0   8  13       52.04      102.13     45.58 o
   1   8  13     1206.79     1211.26     47.31 o
   2   8  13     1120.52     1179.49     50.69 o
   3   8  13      221.30      210.07     46.32 o
   4   8  13     2445.57     2472.47     58.22 o
   5   8  13     2819.81     2821.65     69.24 o
   6   8  13       19.48       61.47     62.68 o
   7   8  13      884.97      895.51     66.04 o
   8   8  13     1279.41     1313.39     79.49 o
   9   8  13      847.49      882.39     80.35 o
  10   8  13       74.44      168.77     89.56 o
  -9   9  13      224.25      162.76     85.64 o
  -8   9  13      166.79      191.93     68.25 o
  -7   9  13     1042.71      957.84     72.16 o
  -6   9  13      339.10      317.93     68.49 o
  -5   9  13        6.87       74.84     70.17 o
  -4   9  13      534.38      541.30     70.21 o
  -3   9  13      385.12      376.15     62.41 o
  -2   9  13        4.47       27.78     62.25 o
  -1   9  13      388.84      352.87     52.92 o
   0   9  13       21.37       62.04     45.59 o
   1   9  13      419.31      396.13     50.26 o
   2   9  13      419.01      413.10     50.43 o
   3   9  13      526.35      514.04     57.54 o
   4   9  13      134.27      124.54     58.09 o
   5   9  13       28.55       74.48     63.04 o
   6   9  13       19.97       50.12     65.05 o
   7   9  13      124.52      180.16     69.33 o
   8   9  13       36.01      114.85     71.65 o
   9   9  13        1.22       57.48     80.56 o
  -8  10  13     2467.23     2702.79     84.83 o
  -7  10  13      504.86      526.96     72.71 o
  -6  10  13     1084.84     1234.04     77.43 o
  -5  10  13     4478.88     4512.88    101.22 o
  -4  10  13      998.31      969.49     72.59 o
  -3  10  13        1.24       76.93     68.58 o
  -2  10  13     6133.30     5861.07     89.24 o
  -1  10  13     1621.05     1669.52     62.13 o
   0  10  13      298.04      280.38     60.35 o
   1  10  13     3431.20     3404.34     68.14 o
   2  10  13     3939.03     3987.66     83.70 o
   3  10  13        1.17       11.08     70.62 o
   4  10  13     1729.50     1744.84     73.09 o
   5  10  13     3718.46     3740.88    112.85 o
   6  10  13      252.65      222.93     64.60 o
   7  10  13     1817.37     1898.46     93.64 o
   8  10  13     1443.71     1435.42     79.55 o
  -6  11  13      998.64     1028.93     82.45 o
  -5  11  13       17.79      123.76     95.30 o
  -4  11  13      200.08      260.17     74.59 o
  -3  11  13      458.34      442.21     71.32 o
  -2  11  13       43.24       80.68     68.76 o
  -1  11  13      274.01      283.99     64.41 o
   0  11  13     1189.30     1106.46     83.94 o
   1  11  13       79.32      124.13     83.66 o
   2  11  13      421.17      409.86     79.25 o
   3  11  13     1110.47      957.82     71.97 o
   4  11  13     1339.38     1342.09     76.41 o
   5  11  13       92.46      146.40     77.22 o
   6  11  13     1298.07     1209.72     81.48 o
  -3  12  13       90.42      112.68     77.05 o
  -2  12  13      189.13      227.38     94.06 o
  -1  12  13      824.21      974.64     89.55 o
   0  12  13        8.87       78.33    109.43 o
   1  12  13      249.44      332.84     94.92 o
   2  12  13      640.79      642.87     97.87 o
   3  12  13       30.80       84.58     90.93 o
 -14   0  14     2786.45     3104.94    167.37 o
 -13   0  14      958.77     1051.69     93.50 o
 -12   0  14      691.50      708.40     92.44 o
 -11   0  14     7821.65     7767.46    276.59 o
 -10   0  14      886.11      921.83     83.20 o
  -9   0  14      477.14      500.91     91.67 o
  -8   0  14     4161.53     3881.66    178.74 o
  -7   0  14     4524.69     4678.37    269.04 o
  -6   0  14     1878.46     2024.74    150.98 o
  -5   0  14    14312.52    14226.77    668.23 o
  -4   0  14    10371.42    10014.30    477.02 o
  -3   0  14      224.59      218.54     44.68 o
  -2   0  14     6904.43     7146.85    148.03 o
  -1   0  14    12788.84    12610.58    122.52 o
   0   0  14     6071.32     5667.29     82.01 o
   1   0  14     7431.66     7612.96    179.14 o
   2   0  14    24434.57    23911.57    491.95 o
   3   0  14     1498.30     1312.21     67.73 o
   4   0  14     2640.52     2750.43     70.64 o
   5   0  14    19774.60    19261.44    227.18 o
   6   0  14     2676.97     2644.81    103.37 o
   7   0  14      677.63      727.60     94.68 o
   8   0  14    16130.37    15438.49    264.66 o
   9   0  14     6727.47     6792.13    155.66 o
  10   0  14       17.86       65.95     97.30 o
  11   0  14     3034.58     2994.51    123.67 o
  12   0  14     2696.35     2613.20    124.11 o
  13   0  14        9.42      100.91    136.21 o
 -14   1  14      363.41      417.00     83.87 o
 -13   1  14      638.24      719.50     79.86 o
 -12   1  14     1278.37     1309.09     65.72 o
 -11   1  14       45.55       91.64     63.87 o
 -10   1  14     2740.65     2717.75     68.47 o
  -9   1  14     4176.14     4129.40    132.06 o
  -8   1  14     1914.80     1848.88     70.19 o
  -7   1  14     3580.63     3543.19    116.71 o
  -6   1  14     5006.68     4879.00    139.23 o
  -5   1  14     2191.89     2229.02     65.27 o
  -4   1  14      938.70      856.11     38.57 o
  -3   1  14     1946.80     1811.06     40.38 o
  -2   1  14      759.47      754.03     38.75 o
  -1   1  14      762.86      831.52     28.33 o
   0   1  14     4498.28     4729.38     66.51 o
   1   1  14     2684.33     2636.54     41.11 o
   2   1  14      643.76      720.89     47.92 o
   3   1  14     2573.81     2560.15     62.03 o
   4   1  14     3526.45     3591.31     64.39 o
   5   1  14      951.17     1024.72     52.39 o
   6   1  14      418.46      377.12     52.67 o
   7   1  14     3418.31     3435.77     67.30 o
   8   1  14     2093.75     2044.20     63.14 o
   9   1  14     1019.81     1025.46     60.87 o
  10   1  14      704.14      740.46     67.34 o
  11   1  14       92.85      150.11     67.32 o
  12   1  14       36.10       82.60     75.65 o
  13   1  14      798.59      814.95     75.05 o
 -13   2  14      585.88      522.15     83.20 o
 -12   2  14      433.30      453.55     77.43 o
 -11   2  14     2211.30     2247.73     77.86 o
 -10   2  14      493.82      541.17     60.53 o
  -9   2  14      316.12      304.53     56.20 o
  -8   2  14     1059.14     1058.69     56.16 o
  -7   2  14       90.60      157.27     55.80 o
  -6   2  14      378.68      408.16     57.85 o
  -5   2  14     3307.27     3372.53     86.16 o
  -4   2  14      602.34      606.47     41.93 o
  -3   2  14      202.50      265.23     35.73 o
  -2   2  14      750.74      718.00     36.29 o
  -1   2  14     5761.24     5957.15     91.96 o
   0   2  14      340.38      349.69     31.84 o
   1   2  14      505.05      524.15     41.30 o
   2   2  14    12570.00    12916.51    218.16 o
   3   2  14     1409.33     1352.67     54.94 o
   4   2  14       18.50       36.25     54.67 o
   5   2  14     4349.15     4140.33     53.91 o
   6   2  14     1958.92     1924.69     53.02 o
   7   2  14       35.51       58.61     53.21 o
   8   2  14     1029.61      966.46     58.99 o
   9   2  14      106.82      159.40     58.17 o
  10   2  14      219.64      235.60     59.43 o
  11   2  14      987.72      998.31     62.15 o
  12   2  14      869.03      927.35     68.35 o
  13   2  14       26.98       36.51     84.92 o
 -13   3  14     3148.09     3122.85    116.10 o
 -12   3  14     5146.92     5450.35    203.08 o
 -11   3  14       75.80      156.15     73.12 o
 -10   3  14     3988.38     3825.98     87.71 o
  -9   3  14     4524.80     4596.78     91.16 o
  -8   3  14     1399.54     1380.69     52.10 o
  -7   3  14     1997.78     1871.09     61.40 o
  -6   3  14     7742.85     7586.58    147.23 o
  -5   3  14      396.54      405.67     45.78 o
  -4   3  14     5143.51     4926.53    124.03 o
  -3   3  14     6565.79     6243.98    111.72 o
  -2   3  14      258.78      224.79     36.39 o
  -1   3  14     1930.30     1833.26     41.45 o
   0   3  14    15379.70    15117.76    207.58 o
   1   3  14     1807.02     1787.36     45.96 o
   2   3  14      256.42      254.02     42.53 o
   3   3  14     5188.05     5168.51     89.34 o
   4   3  14     9619.87     9287.60    135.16 o
   5   3  14      815.78      775.93     48.40 o
   6   3  14     2137.95     2040.18     49.79 o
   7   3  14    11946.76    11972.56    186.57 o
   8   3  14     1241.05     1221.37     60.04 o
   9   3  14     3084.29     3065.88     69.71 o
  10   3  14     6443.14     6329.72    116.92 o
  11   3  14     1138.86     1182.06     67.82 o
  12   3  14     1380.97     1380.65     87.75 o
  13   3  14     3772.59     3977.64    136.76 o
 -13   4  14      338.15      296.98     84.70 o
 -12   4  14      319.60      384.29     68.12 o
 -11   4  14      653.08      640.11     66.17 o
 -10   4  14      932.26      888.66     71.42 o
  -9   4  14        8.69       76.78     61.70 o
  -8   4  14     1120.18     1247.14     60.90 o
  -7   4  14     1791.06     1732.20     56.61 o
  -6   4  14      207.61      224.06     53.86 o
  -5   4  14     3204.46     3168.26     70.99 o
  -4   4  14      385.22      390.93     38.33 o
  -3   4  14      363.52      370.98     40.73 o
  -2   4  14      274.79      300.81     36.93 o
  -1   4  14     3140.98     3107.01     51.05 o
   0   4  14      147.67      154.52     44.24 o
   1   4  14       81.94      108.84     41.70 o
   2   4  14     1010.67     1038.76     44.71 o
   3   4  14      196.41      203.15     43.20 o
   4   4  14      657.47      688.91     42.61 o
   5   4  14      508.58      539.99     48.89 o
   6   4  14       27.97       36.15     45.18 o
   7   4  14      288.53      231.05     52.19 o
   8   4  14     1026.97     1052.89     57.86 o
   9   4  14      243.90      293.51     56.82 o
  10   4  14       70.25      123.11     64.09 o
  11   4  14      571.83      553.39     79.60 o
  12   4  14       27.61       69.59     92.23 o
  13   4  14      190.27      160.93    109.86 o
 -12   5  14     2529.65     2488.79     80.26 o
 -11   5  14      966.48     1014.36     63.83 o
 -10   5  14      873.51      954.26     65.72 o
  -9   5  14     4016.31     4107.77     78.81 o
  -8   5  14       53.97       60.74     59.56 o
  -7   5  14      906.10      912.33     65.13 o
  -6   5  14     1693.68     1738.78     53.12 o
  -5   5  14     2226.53     2026.98     59.58 o
  -4   5  14     1734.41     1766.73     52.17 o
  -3   5  14     3396.51     3270.43     64.00 o
  -2   5  14     1225.87     1238.45     48.31 o
  -1   5  14     2460.81     2502.01     48.82 o
   0   5  14      890.76      911.12     44.08 o
   1   5  14      641.02      669.96     41.54 o
   2   5  14     1568.09     1546.63     44.24 o
   3   5  14     4265.23     4227.30     65.35 o
   4   5  14     6677.40     6603.29    131.63 o
   5   5  14      458.95      478.54     45.61 o
   6   5  14     2696.02     2668.19     64.02 o
   7   5  14     2374.23     2301.19     60.81 o
   8   5  14      594.94      547.85     63.03 o
   9   5  14       50.04       76.95     80.78 o
  10   5  14     3499.09     3397.47    104.73 o
  11   5  14      970.93      934.27     93.91 o
  12   5  14     1018.73     1009.49    114.23 o
 -12   6  14       31.24       83.39     70.61 o
 -11   6  14     3879.75     3964.34    105.22 o
 -10   6  14     3017.35     3027.78     75.41 o
  -9   6  14        9.88       49.87     64.78 o
  -8   6  14     5308.08     5311.10    124.25 o
  -7   6  14     3687.49     3631.85    121.10 o
  -6   6  14        4.19       59.45     63.18 o
  -5   6  14     3642.22     3720.34     89.30 o
  -4   6  14     4544.59     4547.10     98.86 o
  -3   6  14        1.45       46.17     45.81 o
  -2   6  14    11291.16    11014.49    182.11 o
  -1   6  14     7232.68     7098.27     84.17 o
   0   6  14      627.54      536.96     44.47 o
   1   6  14    11188.70    11001.83    171.50 o
   2   6  14     8443.88     8371.85    114.39 o
   3   6  14     7518.87     7548.05     88.15 o
   4   6  14     4126.00     4146.49     80.82 o
   5   6  14    10775.35    10583.05    161.33 o
   6   6  14     4689.50     4751.44     86.58 o
   7   6  14        2.36       95.64     61.42 o
   8   6  14     2736.80     2858.35     92.21 o
   9   6  14     3837.80     3749.64    100.07 o
  10   6  14        9.41      150.80     96.07 o
  11   6  14     3398.00     3497.54    144.08 o
  12   6  14     2349.06     2400.71    120.31 o
 -11   7  14      146.58      158.41     70.11 o
 -10   7  14      318.77      379.97     72.94 o
  -9   7  14      446.79      513.97     68.48 o
  -8   7  14        9.30       65.12     67.43 o
  -7   7  14      536.97      571.67     70.45 o
  -6   7  14      137.18      179.96     66.17 o
  -5   7  14      246.10      259.99     59.03 o
  -4   7  14      779.60      747.32     59.74 o
  -3   7  14       50.42       70.30     46.37 o
  -2   7  14     1847.08     1885.10     53.84 o
  -1   7  14      733.35      743.06     47.69 o
   0   7  14      926.82      933.04     46.31 o
   1   7  14      802.71      799.36     45.55 o
   2   7  14       97.43       83.89     45.86 o
   3   7  14     1541.42     1584.16     51.71 o
   4   7  14      853.52      928.42     49.84 o
   5   7  14      248.28      265.50     45.90 o
   6   7  14      139.34      180.70     54.93 o
   7   7  14      253.37      383.79     65.41 o
   8   7  14      126.78      259.56     71.83 o
   9   7  14        0.97       66.58     71.09 o
  10   7  14      101.64      107.50     98.59 o
  11   7  14        0.82      109.76    143.55 o
 -10   8  14      520.62      547.10     87.19 o
  -9   8  14        0.79       68.46     86.80 o
  -8   8  14     3733.45     3902.36    176.95 o
  -7   8  14     1487.33     1514.91     86.58 o
  -6   8  14      983.06     1025.49     74.22 o
  -5   8  14      903.26      999.00     82.19 o
  -4   8  14     3101.67     3022.01    115.22 o
  -3   8  14      222.60      254.61     58.92 o
  -2   8  14     1725.20     1692.22     52.55 o
  -1   8  14     5922.76     5838.86     85.91 o
   0   8  14        6.53       52.72     50.21 o
   1   8  14     2140.93     2041.14     56.16 o
   2   8  14     2017.93     1993.75     57.82 o
   3   8  14     2163.04     2179.15     55.71 o
   4   8  14      805.61      826.87     51.47 o
   5   8  14     3070.22     3242.17    104.26 o
   6   8  14     1387.22     1351.04     61.76 o
   7   8  14       47.54      104.68     66.37 o
   8   8  14     1394.96     1574.52     76.42 o
   9   8  14     1131.77     1193.33     81.81 o
  10   8  14       80.06      142.44     91.07 o
  -9   9  14     1966.28     1904.88     96.75 o
  -8   9  14      189.49      200.02     77.97 o
  -7   9  14     1136.10     1258.47     76.87 o
  -6   9  14     2080.37     2120.31     82.78 o
  -5   9  14      350.23      379.60     72.21 o
  -4   9  14     1641.18     1572.80     76.36 o
  -3   9  14     2478.96     2462.43     71.39 o
  -2   9  14     1637.13     1655.44     64.26 o
  -1   9  14     3029.97     2956.13     68.01 o
   0   9  14     3750.34     3836.13     80.76 o
   1   9  14     1926.76     1963.93     60.85 o
   2   9  14     1338.38     1297.61     57.69 o
   3   9  14     2412.07     2349.02     74.70 o
   4   9  14     5205.04     5188.81     83.80 o
   5   9  14       61.56      120.12     66.52 o
   6   9  14     2734.49     2621.34     71.84 o
   7   9  14     3036.80     3078.91    118.92 o
   8   9  14     1027.31     1035.73     84.52 o
   9   9  14      842.92      841.12     80.26 o
  -8  10  14      465.32      507.20     82.74 o
  -7  10  14      310.90      327.60     74.54 o
  -6  10  14      278.37      269.46     74.84 o
  -5  10  14      164.15      160.96     72.37 o
  -4  10  14       26.95       77.70     68.49 o
  -3  10  14       55.87      131.16     71.50 o
  -2  10  14       38.74       88.46     60.85 o
  -1  10  14        5.41       66.24     83.90 o
   0  10  14       31.72       62.38     59.84 o
   1  10  14      245.50      196.89     56.06 o
   2  10  14      325.86      319.61     60.02 o
   3  10  14      100.37      116.60     64.11 o
   4  10  14       18.57       48.80     87.94 o
   5  10  14      848.78      735.24     74.73 o
   6  10  14      170.63      167.45     70.82 o
   7  10  14       55.47       66.41     88.60 o
  -6  11  14     1924.64     2029.46    101.30 o
  -5  11  14      114.63      169.39     77.81 o
  -4  11  14     1203.99     1157.11     80.51 o
  -3  11  14     1327.41     1371.60     74.85 o
  -2  11  14     1039.47     1034.98     72.34 o
  -1  11  14      369.32      399.71     65.95 o
   0  11  14     2758.71     2799.52     92.34 o
   1  11  14     1854.85     1833.28     97.44 o
   2  11  14       51.15       82.15     78.02 o
   3  11  14     1163.18     1153.81     75.34 o
   4  11  14      720.12      792.67     75.29 o
   5  11  14       66.13       90.41     85.19 o
  -2  12  14     1093.06     1194.10    102.90 o
  -1  12  14     2862.28     2791.10    101.50 o
   0  12  14      164.17      171.41     94.12 o
   1  12  14     1207.29     1278.78    100.93 o
 -13   1  15     1810.96     1771.79     90.28 o
 -12   1  15     3371.01     3430.61     89.13 o
 -11   1  15      114.88      198.23     58.98 o
 -10   1  15     2765.42     2787.14    106.34 o
  -9   1  15     6228.97     6094.18    163.69 o
  -8   1  15      150.16      144.01     62.22 o
  -7   1  15        3.39       19.21     60.85 o
  -6   1  15    11420.27    11267.13    316.36 o
  -5   1  15     5770.30     5724.46    176.61 o
  -4   1  15      238.75      283.81     50.65 o
  -3   1  15    14109.16    13965.74    312.61 o
  -2   1  15     4478.97     4327.18     88.39 o
  -1   1  15      154.32      182.23     30.14 o
   0   1  15     3140.22     3088.83     49.51 o
   1   1  15     8681.66     9032.46    122.88 o
   2   1  15     1474.85     1596.94     47.75 o
   3   1  15     6603.56     6625.03    106.15 o
   4   1  15     5830.38     5876.73     80.33 o
   5   1  15     1428.18     1421.77     57.46 o
   6   1  15     1592.66     1639.13     59.28 o
   7   1  15     6147.89     6221.78     80.87 o
   8   1  15     7871.11     7718.26     83.64 o
   9   1  15      713.11      802.85     61.18 o
  10   1  15     8780.82     8852.55    119.30 o
  11   1  15     4564.52     4444.86     86.98 o
  12   1  15       45.34       98.75     70.61 o
  13   1  15     4512.25     4567.83     98.72 o
 -13   2  15      481.26      602.63     85.43 o
 -12   2  15       96.67      136.57     82.47 o
 -11   2  15     3162.86     3205.67     95.61 o
 -10   2  15     2765.47     2768.07     92.45 o
  -9   2  15       71.76      105.79     58.33 o
  -8   2  15     3514.44     3544.64     78.28 o
  -7   2  15     9591.20     9451.45    231.09 o
  -6   2  15     4391.72     4241.19     94.83 o
  -5   2  15     5251.89     5107.24     85.29 o
  -4   2  15     8453.57     8320.16    230.62 o
  -3   2  15     6136.94     5922.61    129.12 o
  -2   2  15      637.96      639.70     41.12 o
  -1   2  15     3633.00     3372.95     52.97 o
   0   2  15     5983.81     5965.28     65.84 o
   1   2  15     1230.21     1354.32     46.45 o
   2   2  15     8117.84     8120.08    163.77 o
   3   2  15     2261.94     2188.00     58.84 o
   4   2  15      221.09      206.29     53.16 o
   5   2  15     6540.52     6472.21     82.90 o
   6   2  15     1809.65     1675.80     53.43 o
   7   2  15      438.65      471.21     54.85 o
   8   2  15     2755.34     2826.54     67.40 o
   9   2  15     2636.15     2623.45     68.78 o
  10   2  15        5.07       89.19     60.51 o
  11   2  15      929.01     1039.59     63.57 o
  12   2  15     2658.82     2675.62     80.61 o
  13   2  15      798.24      814.75     99.56 o
 -13   3  15       38.83      122.72     88.57 o
 -12   3  15       11.69       53.76     83.23 o
 -11   3  15        3.14       71.39     79.20 o
 -10   3  15      107.94      130.51     73.12 o
  -9   3  15      148.44      219.88     50.83 o
  -8   3  15      113.21      194.62     49.21 o
  -7   3  15     1030.45     1009.78     60.74 o
  -6   3  15      699.49      655.53     59.59 o
  -5   3  15        3.74       58.78     56.92 o
  -4   3  15      218.83      224.81     44.11 o
  -3   3  15      149.72      120.54     39.03 o
  -2   3  15     1108.83     1101.38     40.41 o
  -1   3  15       88.13      129.19     24.57 o
   0   3  15       10.05       49.42     44.77 o
   1   3  15        9.59       47.29     42.63 o
   2   3  15      334.16      354.63     45.15 o
   3   3  15      364.81      417.88     47.27 o
   4   3  15        9.42       54.78     52.86 o
   5   3  15      662.42      679.16     49.48 o
   6   3  15      387.23      385.62     44.78 o
   7   3  15        3.23       58.13     54.01 o
   8   3  15       81.73      111.21     55.78 o
   9   3  15       26.07       56.35     65.57 o
  10   3  15        5.72       46.83     63.22 o
  11   3  15      162.96      204.89     63.41 o
  12   3  15      212.65      298.63     83.34 o
  13   3  15      875.52      932.19     91.90 o
 -13   4  15      162.86      247.69     80.80 o
 -12   4  15       11.40      106.62     75.19 o
 -11   4  15     2885.67     3013.58     81.32 o
 -10   4  15     2371.24     2382.01     74.19 o
  -9   4  15       20.53       75.04     65.96 o
  -8   4  15     4094.39     4098.02     90.59 o
  -7   4  15     4815.76     4962.95    132.62 o
  -6   4  15      179.60      208.40     56.94 o
  -5   4  15     4097.49     4063.53     86.87 o
  -4   4  15    13044.66    12910.29    222.94 o
  -3   4  15     4902.72     4931.11     95.60 o
  -2   4  15     2672.97     2622.99     53.02 o
  -1   4  15    13253.95    12724.64    245.64 o
   0   4  15     5376.35     5334.49     97.45 o
   1   4  15      115.01      180.57     40.77 o
   2   4  15      530.32      513.51     45.64 o
   3   4  15     2742.05     2750.25     62.53 o
   4   4  15        5.75       20.84     44.23 o
   5   4  15     3988.03     3899.81     71.76 o
   6   4  15     1341.55     1421.69     51.97 o
   7   4  15     1972.04     1746.45     60.23 o
   8   4  15     3349.42     3399.92     69.28 o
   9   4  15     4687.17     4522.98    103.48 o
  10   4  15      212.93      223.13     64.66 o
  11   4  15     1405.55     1475.82     84.75 o
  12   4  15     3372.58     3402.80    116.42 o
 -12   5  15     1973.95     2029.63     77.84 o
 -11   5  15      517.74      615.40     67.95 o
 -10   5  15     1002.23      936.35     65.92 o
  -9   5  15     2281.26     2327.82     73.21 o
  -8   5  15     2869.94     2846.88     83.22 o
  -7   5  15     1227.35     1298.99     66.20 o
  -6   5  15     6972.11     6849.51    142.62 o
  -5   5  15     2565.38     2522.14     62.08 o
  -4   5  15      519.60      495.60     48.43 o
  -3   5  15     4877.29     4792.36     99.88 o
  -2   5  15     6034.27     5902.64     91.74 o
  -1   5  15     1059.49     1124.28     47.47 o
   0   5  15     4080.36     4002.36     56.33 o
   1   5  15     2543.52     2603.85     49.83 o
   2   5  15      198.00      238.28     43.88 o
   3   5  15       22.98       98.82     43.24 o
   4   5  15     1887.35     1982.92     55.76 o
   5   5  15      142.99      134.02     46.95 o
   6   5  15     1129.55     1185.42     52.83 o
   7   5  15     2190.12     2156.18     70.23 o
   8   5  15       25.95       95.87     65.90 o
   9   5  15       91.89      118.15     84.17 o
  10   5  15     4728.69     4606.55    166.78 o
  11   5  15     1030.89     1090.82    100.01 o
  12   5  15       13.75       68.17    110.65 o
 -11   6  15       20.50      148.53     68.82 o
 -10   6  15      937.67     1085.36     69.83 o
  -9   6  15      287.97      312.39     66.35 o
  -8   6  15      274.81      324.49     66.00 o
  -7   6  15      621.39      684.44     65.75 o
  -6   6  15        2.72       86.13     64.38 o
  -5   6  15      132.98      146.97     55.56 o
  -4   6  15      537.24      528.87     50.86 o
  -3   6  15      333.22      283.70     49.21 o
  -2   6  15      429.58      428.60     43.28 o
  -1   6  15       70.21      114.35     43.48 o
   0   6  15        2.24       40.20     42.61 o
   1   6  15       18.58       91.29     44.50 o
   2   6  15      393.53      419.17     43.18 o
   3   6  15      529.18      620.05     48.17 o
   4   6  15       31.72       74.75     45.54 o
   5   6  15      904.47      919.70     49.66 o
   6   6  15      216.81      371.09     45.95 o
   7   6  15      112.18      117.62     63.04 o
   8   6  15       28.43      170.72     78.52 o
   9   6  15       16.69       14.88     88.20 o
  10   6  15      355.63      286.61     92.85 o
  11   6  15       42.59      111.30     97.76 o
 -11   7  15      624.82      707.65     74.56 o
 -10   7  15     1428.19     1370.20     81.59 o
  -9   7  15     5029.48     5116.23    154.01 o
  -8   7  15     2357.75     2412.21     93.80 o
  -7   7  15      868.40      794.72     72.69 o
  -6   7  15     9283.71     9575.35    269.84 o
  -5   7  15     4768.17     4868.07    150.54 o
  -4   7  15      359.16      352.47     66.13 o
  -3   7  15     5608.26     5400.90     94.26 o
  -2   7  15     9872.10     9589.28    162.04 o
  -1   7  15       41.82       50.96     43.13 o
   0   7  15     4788.61     4818.79     73.94 o
   1   7  15     4532.07     4428.06     87.02 o
   2   7  15      255.70      269.48     49.70 o
   3   7  15      162.60      207.23     47.95 o
   4   7  15     8167.98     8009.63    111.19 o
   5   7  15      789.11      788.95     50.97 o
   6   7  15      885.42      891.66     58.07 o
   7   7  15     4142.44     4216.17    142.99 o
   8   7  15     1064.29     1175.69     76.81 o
   9   7  15       79.43      154.75     77.19 o
  10   7  15     2201.75     2130.00    114.49 o
  11   7  15     1414.84     1528.51    116.63 o
 -10   8  15     2228.54     2428.69    133.88 o
  -9   8  15      250.23      211.18     84.85 o
  -8   8  15     1792.75     1830.71     88.98 o
  -7   8  15     2598.88     2538.30     94.57 o
  -6   8  15       15.19       72.35     77.91 o
  -5   8  15     2118.28     1981.76     79.39 o
  -4   8  15     5557.80     5243.84    126.35 o
  -3   8  15     1803.01     1675.44     66.86 o
  -2   8  15      222.60      225.79     49.17 o
  -1   8  15     8027.23     7846.42    171.93 o
   0   8  15     3079.50     2948.95     55.20 o
   1   8  15      294.66      307.81     50.01 o
   2   8  15     3159.73     2987.22     79.16 o
   3   8  15     1113.17     1053.06     53.15 o
   4   8  15      159.75      165.08     50.46 o
   5   8  15     2453.47     2533.46     70.04 o
   6   8  15     1736.19     1737.84     68.13 o
   7   8  15       74.88       97.52     67.42 o
   8   8  15     1423.61     1574.57     79.53 o
   9   8  15     3267.17     3338.39     96.88 o
  10   8  15       41.45      121.22    103.93 o
  -9   9  15        7.77       73.35     91.19 o
  -8   9  15      231.57      270.81     79.82 o
  -7   9  15       10.70       72.61     83.47 o
  -6   9  15      152.95      268.15     76.50 o
  -5   9  15        1.23       70.64     72.46 o
  -4   9  15        9.60       56.57     71.22 o
  -3   9  15      127.13      135.12     68.17 o
  -2   9  15      386.62      353.50     59.62 o
  -1   9  15        0.10       15.73     66.80 o
   0   9  15      806.67      789.43     57.03 o
   1   9  15      197.54      230.19     51.19 o
   2   9  15       70.71       75.44     54.12 o
   3   9  15      446.81      429.44     65.38 o
   4   9  15      144.27      140.44     70.38 o
   5   9  15      126.87      174.87     60.84 o
   6   9  15      506.12      478.42     62.65 o
   7   9  15        1.80       68.93     90.63 o
   8   9  15      115.84      142.33     85.81 o
  -7  10  15     2818.66     2931.73     92.15 o
  -6  10  15     1033.86     1022.04     78.86 o
  -5  10  15     2856.01     2892.18     86.62 o
  -4  10  15     2921.39     2921.87    105.41 o
  -3  10  15     1638.07     1644.80     72.87 o
  -2  10  15     1557.34     1526.18     66.62 o
  -1  10  15     3809.00     3660.29     86.89 o
   0  10  15     1666.85     1562.29     68.53 o
   1  10  15     1164.09     1043.43     57.42 o
   2  10  15     3095.92     3082.62     79.60 o
   3  10  15     1670.39     1641.60     72.08 o
   4  10  15      327.75      258.83     70.47 o
   5  10  15     1861.09     1852.35     81.99 o
   6  10  15     1376.95     1537.83     83.43 o
   7  10  15        6.95       53.33     85.03 o
  -5  11  15      643.33      750.55     82.91 o
  -4  11  15       18.22       66.55     79.71 o
  -3  11  15      684.33      688.07     72.14 o
  -2  11  15     1482.56     1575.69     75.13 o
  -1  11  15       28.01       57.13     72.00 o
   0  11  15      506.24      514.56     85.39 o
   1  11  15      851.31      858.44     83.03 o
   2  11  15       29.01      126.62     94.97 o
   3  11  15      129.09      200.31     74.96 o
   4  11  15     1082.94     1143.16     82.57 o
   5  11  15      117.73      145.94     79.07 o
 -13   0  16     5433.27     5473.00    260.28 o
 -12   0  16      515.03      569.67     97.46 o
 -11   0  16     3939.09     3802.20    216.77 o
 -10   0  16     3083.34     3313.55    210.35 o
  -9   0  16     2404.05     2267.15    146.63 o
  -8   0  16     2860.80     2790.06    226.96 o
  -7   0  16      194.15      146.80     78.40 o
  -6   0  16     7385.40     7129.93    297.08 o
  -5   0  16     1819.55     1669.99     84.19 o
  -4   0  16     8158.21     8126.97    368.96 o
  -3   0  16     2174.05     2072.73     55.45 o
  -2   0  16     1151.43     1180.89     53.79 o
  -1   0  16    13368.88    13567.21    277.59 o
   0   0  16     3043.75     3126.61     70.86 o
   1   0  16        1.35       61.18     59.41 o
   2   0  16    12587.16    12528.90    306.90 o
   3   0  16    13575.08    13508.92    305.27 o
   4   0  16      219.68      233.10     82.08 o
   5   0  16     1576.52     1522.70     95.73 o
   6   0  16    17831.54    17858.13    201.13 o
   7   0  16      924.40     1104.64     99.59 o
   8   0  16       14.38       40.25     93.78 o
   9   0  16    10530.32    10105.57    313.11 o
  10   0  16     1264.70     1320.36    111.96 o
  11   0  16      808.40      904.64    108.97 o
  12   0  16     1615.48     1476.69    126.74 o
  13   0  16     4423.49     4777.72    238.03 o
 -13   1  16       79.03      133.69     86.83 o
 -12   1  16      823.20      793.88     74.96 o
 -11   1  16     1535.26     1639.16     69.81 o
 -10   1  16      736.29      692.66     66.19 o
  -9   1  16     1959.99     1963.12     77.16 o
  -8   1  16      384.52      419.79     60.83 o
  -7   1  16        0.94       80.44     63.44 o
  -6   1  16     3182.30     3116.17     85.23 o
  -5   1  16     2424.55     2323.99     98.19 o
  -4   1  16      252.68      192.77     46.60 o
  -3   1  16     1159.80     1190.46     42.40 o
  -2   1  16     2713.09     2720.22     71.89 o
  -1   1  16      543.75      552.18     33.28 o
   0   1  16     1074.63     1040.74     36.93 o
   1   1  16     6047.30     6436.57     92.76 o
   2   1  16      584.12      638.61     50.38 o
   3   1  16     2321.56     2445.90     59.62 o
   4   1  16     4336.78     4443.28     78.56 o
   5   1  16     7136.00     7301.42    110.01 o
   6   1  16      869.21      857.02     57.27 o
   7   1  16      177.79      207.94     55.82 o
   8   1  16     3053.14     2946.30     68.78 o
   9   1  16        6.99       59.56     62.49 o
  10   1  16        6.18       68.14     65.79 o
  11   1  16      495.47      601.96     72.63 o
  12   1  16       86.79      118.71     73.53 o
  13   1  16      980.36      922.63     79.10 o
 -13   2  16      662.15      695.15     88.32 o
 -12   2  16       56.85       67.57    111.61 o
 -11   2  16      186.70      253.01     75.34 o
 -10   2  16     1773.53     1732.41     72.23 o
  -9   2  16       95.12      137.55     65.82 o
  -8   2  16      795.06      872.73     63.65 o
  -7   2  16      237.12      248.62     58.61 o
  -6   2  16      167.95      150.08     52.64 o
  -5   2  16      117.61      137.66     54.05 o
  -4   2  16     1158.74     1135.48     48.35 o
  -3   2  16      215.63      228.20     37.01 o
  -2   2  16      587.99      557.03     42.67 o
  -1   2  16     3405.05     3471.70     53.55 o
   0   2  16      226.48      233.43     34.74 o
   1   2  16       23.02       58.62     39.89 o
   2   2  16      574.01      682.51     50.69 o
   3   2  16     2889.58     2882.49     67.73 o
   4   2  16       59.61       27.15     62.54 o
   5   2  16     1239.54     1217.61     56.40 o
   6   2  16      543.87      569.03     50.38 o
   7   2  16     1151.66     1174.26     58.71 o
   8   2  16      130.38      233.02     57.96 o
   9   2  16     1241.53     1309.03     64.28 o
  10   2  16     1651.94     1602.08     68.18 o
  11   2  16        0.53       72.78     74.50 o
  12   2  16      334.86      378.29     75.76 o
  13   2  16      649.35      814.06     99.46 o
 -13   3  16      365.60      411.80     87.34 o
 -12   3  16     3258.02     3220.38    107.10 o
 -11   3  16     3306.41     3342.40    126.60 o
 -10   3  16       26.54      114.42     73.32 o
  -9   3  16     3786.54     3845.40     97.95 o
  -8   3  16     2894.99     3020.38     66.23 o
  -7   3  16       31.02       55.07     61.53 o
  -6   3  16     1292.54     1324.37     58.04 o
  -5   3  16     5128.25     5203.38    109.74 o
  -4   3  16       56.67       60.46     46.68 o
  -3   3  16     4182.14     4173.43    106.36 o
  -2   3  16     6356.37     6164.60    139.84 o
  -1   3  16     1276.92     1265.35     43.22 o
   0   3  16     5776.56     5806.77     91.44 o
   1   3  16     7543.86     7306.97    124.19 o
   2   3  16     3937.55     4031.79     72.99 o
   3   3  16      758.18      796.45     50.36 o
   4   3  16    10683.85    10561.57    203.88 o
   5   3  16     4781.62     4711.68     70.50 o
   6   3  16      303.51      297.65     52.64 o
   7   3  16     5712.34     5706.20     86.78 o
   8   3  16     3533.15     3729.83     72.42 o
   9   3  16       87.02       61.57     59.47 o
  10   3  16     1843.95     1879.74     70.10 o
  11   3  16     2362.68     2447.81     81.28 o
  12   3  16      135.12      234.23     85.66 o
 -12   4  16       35.63      144.29     77.57 o
 -11   4  16      534.33      634.47     71.35 o
 -10   4  16      804.23      877.03     74.02 o
  -9   4  16       69.10      114.78     64.86 o
  -8   4  16      343.88      330.25     63.02 o
  -7   4  16     1066.66     1102.66     59.31 o
  -6   4  16       23.14       79.71     56.84 o
  -5   4  16      175.44      195.80     58.52 o
  -4   4  16     3219.30     3149.47    102.98 o
  -3   4  16        2.78       55.60     59.34 o
  -2   4  16       64.89       70.18     46.30 o
  -1   4  16     1973.18     1954.35     52.31 o
   0   4  16     8019.38     7938.45    127.55 o
   1   4  16      123.99      157.79     44.69 o
   2   4  16     2406.83     2424.51     52.38 o
   3   4  16     4809.52     4803.64     75.65 o
   4   4  16       11.31       54.67     47.96 o
   5   4  16      498.90      511.66     50.73 o
   6   4  16     1318.22     1219.98     52.99 o
   7   4  16       74.68       98.70     65.71 o
   8   4  16       76.87       91.29     58.47 o
   9   4  16      890.79      880.43     62.32 o
  10   4  16      191.23      233.12     67.04 o
  11   4  16       25.41       64.86     89.05 o
  12   4  16       17.03      143.28     97.72 o
 -12   5  16     1867.70     1821.68     79.30 o
 -11   5  16      877.60      899.15     73.75 o
 -10   5  16      148.57      230.05     64.88 o
  -9   5  16     3084.02     3158.92    101.16 o
  -8   5  16     2453.44     2231.68     75.32 o
  -7   5  16       61.94       99.77     67.10 o
  -6   5  16     1641.63     1638.44     60.31 o
  -5   5  16     1637.83     1756.89     64.96 o
  -4   5  16      229.82      204.07     51.06 o
  -3   5  16     1736.69     1712.78     55.08 o
  -2   5  16     3422.74     3343.46     67.45 o
  -1   5  16     4533.33     4430.15     96.70 o
   0   5  16     4570.98     4623.36     81.81 o
   1   5  16     6642.95     6524.19     99.18 o
   2   5  16     6311.01     6318.24    104.56 o
   3   5  16      174.12      215.30     47.79 o
   4   5  16     5409.71     5492.04    111.70 o
   5   5  16     4115.87     4021.77     82.07 o
   6   5  16        8.04       68.12     54.60 o
   7   5  16     2443.81     2448.84     72.98 o
   8   5  16      714.23      733.52     66.46 o
   9   5  16       43.16        0.00    110.72 o
  10   5  16      253.11      208.74     92.29 o
  11   5  16     1762.78     1980.09    109.57 o
  12   5  16      105.15      144.33    101.56 o
 -11   6  16      930.87     1040.38     75.30 o
 -10   6  16     3657.33     3817.72     82.82 o
  -9   6  16      766.64      814.84     69.54 o
  -8   6  16      194.82      259.69     67.88 o
  -7   6  16     6411.58     6507.64    189.12 o
  -6   6  16     2124.91     2243.50     77.57 o
  -5   6  16      107.81      140.88     57.29 o
  -4   6  16     5460.07     5469.45    111.53 o
  -3   6  16      519.06      554.70     50.64 o
  -2   6  16       52.42       35.37     43.96 o
  -1   6  16     9607.01     9423.38    137.44 o
   0   6  16     8022.18     7628.98    127.67 o
   1   6  16     1350.03     1385.80     49.28 o
   2   6  16     8543.69     8402.26    136.71 o
   3   6  16     9987.99    10109.45    192.71 o
   4   6  16      533.40      532.23     50.66 o
   5   6  16     4422.42     4357.68     85.55 o
   6   6  16     9374.53     9151.07    172.39 o
   7   6  16     1244.65     1292.36     71.52 o
   8   6  16     2246.54     2273.01    143.34 o
   9   6  16     2265.51     2264.52    115.13 o
  10   6  16     1609.23     1553.34    102.74 o
  11   6  16      542.40      568.72    102.59 o
 -10   7  16        1.67       56.45     78.01 o
  -9   7  16      254.23      254.93     74.00 o
  -8   7  16      473.70      530.90     75.47 o
  -7   7  16      140.56      175.63     70.18 o
  -6   7  16      317.50      358.55     69.11 o
  -5   7  16      177.92      224.74     75.92 o
  -4   7  16      180.14      184.65     72.57 o
  -3   7  16      947.44      913.33     59.23 o
  -2   7  16      137.34      167.26     44.91 o
  -1   7  16        9.47       33.42     46.85 o
   0   7  16     2066.80     1973.67     51.82 o
   1   7  16     2684.96     2657.48     54.09 o
   2   7  16       12.73       53.18     52.10 o
   3   7  16       77.35      106.71     48.59 o
   4   7  16     1086.37     1158.07     52.83 o
   5   7  16       39.55      133.14     49.80 o
   6   7  16       77.33      133.59     63.14 o
   7   7  16      180.44      204.47     80.24 o
   8   7  16      834.42      904.15     86.74 o
   9   7  16       38.49      218.08     99.88 o
  10   7  16       80.40      144.88     94.22 o
  -9   8  16       11.93       60.18     86.45 o
  -8   8  16      557.55      564.55     84.18 o
  -7   8  16     2268.20     2402.33    104.83 o
  -6   8  16      296.56      330.71     81.50 o
  -5   8  16      511.06      569.75     80.25 o
  -4   8  16     1959.81     2156.47     79.83 o
  -3   8  16     2903.15     2832.89     78.07 o
  -2   8  16       77.64      112.31     48.01 o
  -1   8  16     2922.16     2904.57     56.77 o
   0   8  16     2269.25     2189.08     53.63 o
   1   8  16       88.57       76.41     49.79 o
   2   8  16     2758.84     2613.40     61.76 o
   3   8  16     1558.29     1464.10     58.75 o
   4   8  16      731.20      705.14     53.20 o
   5   8  16     2296.59     2191.38     70.74 o
   6   8  16     2630.47     2534.47     89.25 o
   7   8  16      200.91      249.31     70.60 o
   8   8  16       83.66      202.55     74.21 o
   9   8  16      793.51      839.00     87.64 o
  -8   9  16     2100.39     2036.42     97.22 o
  -7   9  16       36.21       98.43     85.96 o
  -6   9  16     1197.79     1316.55     91.16 o
  -5   9  16     5592.36     5571.58    165.86 o
  -4   9  16       58.68       81.82     75.21 o
  -3   9  16      969.65      986.95     70.95 o
  -2   9  16     5709.89     5747.34    103.80 o
  -1   9  16      263.46      307.42     60.23 o
   0   9  16     2229.95     2187.61     59.97 o
   1   9  16     4790.56     4807.39     87.54 o
   2   9  16     1862.76     1820.02     62.46 o
   3   9  16     1806.15     1775.45     74.84 o
   4   9  16     2786.17     2803.93     97.06 o
   5   9  16     2753.53     2774.36     76.19 o
   6   9  16      115.01      164.27     67.69 o
   7   9  16     1032.94     1248.11     80.48 o
   8   9  16     1080.12     1105.34     88.25 o
  -6  10  16        0.24      141.17     89.09 o
  -5  10  16       16.62      107.21     78.98 o
  -4  10  16        0.96      105.26     77.33 o
  -3  10  16      161.23      193.39     69.56 o
  -2  10  16       76.23       89.59     66.59 o
  -1  10  16       20.40      101.53     78.72 o
   0  10  16        2.31       54.61     66.54 o
   1  10  16       46.71       98.81     59.95 o
   2  10  16      826.61      885.39     67.91 o
   3  10  16      138.41      180.77     71.04 o
   4  10  16      460.59      452.93     70.06 o
   5  10  16      664.11      658.17     74.55 o
   6  10  16      113.73       94.25     88.62 o
  -4  11  16       75.80      178.57     73.07 o
  -3  11  16     1447.31     1461.89     84.71 o
  -2  11  16     2386.58     2419.18     88.28 o
  -1  11  16      986.95     1141.91     73.08 o
   0  11  16      442.08      404.79     77.26 o
   1  11  16     2887.78     2802.33     96.30 o
   2  11  16     1012.80      971.20     88.82 o
   3  11  16      511.37      514.83     80.06 o
   4  11  16     2315.15     2232.96     90.02 o
 -13   1  17       21.47       58.56     99.13 o
 -12   1  17     2712.03     2848.62    101.79 o
 -11   1  17     3040.80     3103.81     97.30 o
 -10   1  17      421.47      450.91     67.41 o
  -9   1  17     3095.44     3069.95     77.22 o
  -8   1  17    12262.03    11954.58    304.29 o
  -7   1  17      754.23      724.24     58.99 o
  -6   1  17     1180.57     1166.88     59.86 o
  -5   1  17    11496.94    11539.12    372.09 o
  -4   1  17     1811.91     1744.29     54.53 o
  -3   1  17      287.82      301.16     48.04 o
  -2   1  17     8047.22     8020.99    164.07 o
  -1   1  17     3506.98     3390.17     44.20 o
   0   1  17      767.83      851.69     38.30 o
   1   1  17     5721.75     5631.33    113.59 o
   2   1  17     4263.41     4174.57     63.65 o
   3   1  17       99.80      135.77     52.19 o
   4   1  17     1976.16     1892.40     61.94 o
   5   1  17     6778.38     6468.03     88.70 o
   6   1  17       86.89      119.89     54.18 o
   7   1  17     1463.15     1488.31     61.03 o
   8   1  17     5443.43     5464.05     79.97 o
   9   1  17      268.88      354.33     64.82 o
  10   1  17     2600.74     2574.01     79.97 o
  11   1  17     3365.54     3221.25     87.75 o
  12   1  17      739.25      799.20     79.18 o
 -12   2  17      322.83      327.76     87.40 o
 -11   2  17      946.64      907.12     83.28 o
 -10   2  17     5774.68     5739.27    149.13 o
  -9   2  17      380.57      427.43     61.39 o
  -8   2  17     2186.83     2124.76     71.86 o
  -7   2  17     6818.57     6862.27    152.85 o
  -6   2  17     3374.32     3284.91     97.69 o
  -5   2  17       20.86       66.40     56.89 o
  -4   2  17     3009.44     3038.28     59.04 o
  -3   2  17     4766.72     5010.17     84.49 o
  -2   2  17       11.12       58.06     46.36 o
  -1   2  17     1004.01      976.82     46.16 o
   0   2  17    10163.93    10313.71    130.36 o
   1   2  17      271.72      293.34     40.61 o
   2   2  17     2710.52     2550.94     64.11 o
   3   2  17     7964.79     8005.00    155.38 o
   4   2  17     5712.77     5750.25    120.83 o
   5   2  17     1182.04     1316.56     69.09 o
   6   2  17     5504.21     5389.18     81.29 o
   7   2  17     4433.30     4411.20     92.43 o
   8   2  17      219.25      278.46     57.32 o
   9   2  17     4099.75     4165.53     77.39 o
  10   2  17     2165.83     2264.99     73.64 o
  11   2  17       25.39       56.22     69.87 o
  12   2  17     1633.71     1580.59     83.19 o
 -12   3  17        1.45       99.99     79.36 o
 -11   3  17      188.42      322.16     83.80 o
 -10   3  17      283.14      337.81     79.82 o
  -9   3  17       93.24      169.10     57.57 o
  -8   3  17       13.65       94.73     67.88 o
  -7   3  17       29.82       67.00     60.51 o
  -6   3  17     1016.04      940.78     57.01 o
  -5   3  17      119.83      104.45     52.26 o
  -4   3  17     1280.37     1271.84     58.01 o
  -3   3  17        7.32       26.63     42.67 o
  -2   3  17     1876.70     1877.69     46.28 o
  -1   3  17      434.69      407.33     41.98 o
   0   3  17       59.04      124.19     44.63 o
   1   3  17     1788.07     1798.49     51.90 o
   2   3  17       76.79      113.58     48.02 o
   3   3  17       10.13      161.91     63.07 o
   4   3  17       61.47       93.92     52.19 o
   5   3  17      763.68      764.33     53.98 o
   6   3  17     1274.05     1197.41     58.39 o
   7   3  17        0.67        6.26     60.77 o
   8   3  17      523.87      463.70     59.28 o
   9   3  17      208.72      255.17     62.37 o
  10   3  17       75.10       70.87     61.68 o
  11   3  17      113.80      139.44     67.67 o
  12   3  17       66.23      119.44     86.63 o
 -12   4  17     1273.39     1377.22     80.08 o
 -11   4  17     1184.69     1204.06     81.60 o
 -10   4  17     5286.62     5475.51    156.45 o
  -9   4  17     1789.44     1790.57     76.20 o
  -8   4  17     1174.47     1099.57     79.62 o
  -7   4  17     3864.26     3749.65     97.11 o
  -6   4  17     2272.52     2293.27     79.47 o
  -5   4  17     1012.37     1016.62     62.43 o
  -4   4  17     5023.92     4916.73    146.16 o
  -3   4  17     8508.10     8240.99    135.70 o
  -2   4  17      521.30      452.83     47.25 o
  -1   4  17      688.89      679.39     48.74 o
   0   4  17     7114.38     7041.05    162.45 o
   1   4  17     4024.66     4028.18     84.47 o
   2   4  17       50.98      105.44     46.40 o
   3   4  17     1324.24     1347.12     50.94 o
   4   4  17     3523.49     3572.57     90.86 o
   5   4  17     1186.51     1164.16     56.93 o
   6   4  17     3799.49     3690.66     73.23 o
   7   4  17     2312.87     2385.17     74.46 o
   8   4  17      368.75      381.70     65.31 o
   9   4  17     2713.00     2768.55     72.36 o
  10   4  17     2836.93     2830.54     92.26 o
  11   4  17        1.26       89.38     92.23 o
  12   4  17     1196.60     1290.52    108.68 o
 -11   5  17     2606.92     2663.96     84.65 o
 -10   5  17       10.73       41.32     69.53 o
  -9   5  17     1009.85     1064.49     70.03 o
  -8   5  17     1032.54     1054.83     76.03 o
  -7   5  17      374.88      451.21     75.89 o
  -6   5  17     1502.64     1473.02     66.15 o
  -5   5  17     6369.93     6225.40    153.87 o
  -4   5  17      758.44      717.28     52.92 o
  -3   5  17     1607.23     1587.70     53.70 o
  -2   5  17     3475.53     3502.44     78.22 o
  -1   5  17     5162.97     5111.74     88.17 o
   0   5  17     1206.06     1257.11     48.94 o
   1   5  17     5442.50     5386.20    117.95 o
   2   5  17     1794.16     1900.32     51.02 o
   3   5  17      182.89      200.60     48.18 o
   4   5  17     1832.99     1898.47     57.73 o
   5   5  17     1514.09     1650.57     57.22 o
   6   5  17       13.15       66.20     78.00 o
   7   5  17     1724.63     1669.38     71.36 o
   8   5  17     3476.60     3374.01     80.88 o
   9   5  17      222.25      260.84     89.84 o
  10   5  17      553.50      636.06     97.35 o
  11   5  17     1411.88     1529.06    110.08 o
 -11   6  17      447.62      467.83     77.08 o
 -10   6  17      707.80      750.31     71.82 o
  -9   6  17      494.28      592.06     71.45 o
  -8   6  17      593.80      593.04     74.93 o
  -7   6  17     1344.45     1246.37     75.29 o
  -6   6  17       44.84      110.57     67.84 o
  -5   6  17        0.02       47.88     64.80 o
  -4   6  17       14.76       36.70     50.15 o
  -3   6  17        1.07       39.92     52.59 o
  -2   6  17       97.05      112.60     45.38 o
  -1   6  17      435.90      446.36     47.15 o
   0   6  17      185.62      197.04     46.12 o
   1   6  17      111.95      177.83     46.40 o
   2   6  17       25.74       82.51     48.29 o
   3   6  17      447.84      496.85     50.96 o
   4   6  17      378.86      411.84     51.40 o
   5   6  17      114.72      181.02     50.96 o
   6   6  17       52.01       90.52     58.81 o
   7   6  17       20.50       87.34     62.12 o
   8   6  17        0.02       43.83    100.16 o
   9   6  17        0.71       82.32    100.88 o
  10   6  17       47.66       68.16     95.34 o
 -10   7  17       23.56       72.51     79.38 o
  -9   7  17     2836.11     3014.75    123.00 o
  -8   7  17     3780.91     3697.99    118.77 o
  -7   7  17     1322.93     1266.14     78.09 o
  -6   7  17     2088.36     2002.93     88.20 o
  -5   7  17     5230.97     4877.17    122.18 o
  -4   7  17     3674.62     3415.36    104.43 o
  -3   7  17      686.67      672.42     52.85 o
  -2   7  17     4196.36     4075.84     87.02 o
  -1   7  17     1815.90     1810.35     53.92 o
   0   7  17       66.23       86.03     46.60 o
   1   7  17     6101.42     6323.26    135.65 o
   2   7  17     1123.83     1214.83     56.64 o
   3   7  17      101.92      159.35     48.25 o
   4   7  17     6868.65     6993.71     94.61 o
   5   7  17     5497.52     5596.46    152.43 o
   6   7  17       34.76      114.50     85.80 o
   7   7  17     4413.14     4171.92    167.48 o
   8   7  17     3037.77     3024.38    126.30 o
   9   7  17       90.02      119.61     92.99 o
  10   7  17     1273.35     1420.03    102.85 o
  -9   8  17     1183.36     1269.39     92.30 o
  -8   8  17       78.52      141.95     86.95 o
  -7   8  17     1457.41     1458.71     93.12 o
  -6   8  17     1962.39     2003.20    116.86 o
  -5   8  17      265.99      256.90     79.46 o
  -4   8  17     2444.77     2435.25     89.95 o
  -3   8  17     1448.22     1374.50     63.50 o
  -2   8  17      748.75      716.62     55.69 o
  -1   8  17     2055.88     2093.21     54.60 o
   0   8  17     2112.15     2075.07     66.96 o
   1   8  17     1147.28     1131.66     55.15 o
   2   8  17     1081.46      999.65     58.15 o
   3   8  17     2771.55     2785.15     65.56 o
   4   8  17     1874.10     1936.49     59.26 o
   5   8  17     1140.75     1227.43     67.38 o
   6   8  17     2279.01     2494.38     87.41 o
   7   8  17      282.87      308.68     93.10 o
   8   8  17      143.93      260.62     83.81 o
   9   8  17     1352.37     1247.09     93.38 o
  -7   9  17      246.47      226.08     90.83 o
  -6   9  17       18.63       49.12     85.09 o
  -5   9  17        4.53       83.27    100.45 o
  -4   9  17      384.95      406.09     74.61 o
  -3   9  17       30.24       63.79     72.01 o
  -2   9  17        2.66       67.99     59.57 o
  -1   9  17      194.57      271.29     60.20 o
   0   9  17        7.12       66.85     54.05 o
   1   9  17      870.73      900.61     55.91 o
   2   9  17      110.42      182.79     58.73 o
   3   9  17       18.47       90.42     73.65 o
   4   9  17      267.27      206.12     69.03 o
   5   9  17        9.42      128.49     69.72 o
   6   9  17       44.40      148.55     79.51 o
   7   9  17      363.22      373.15     79.33 o
  -6  10  17     3531.38     3745.91    155.81 o
  -5  10  17      269.67      293.32     88.82 o
  -4  10  17     2247.06     2420.84     90.32 o
  -3  10  17     1238.38     1334.31     76.73 o
  -2  10  17      372.86      473.59     77.09 o
  -1  10  17      826.81      861.54     67.87 o
   0  10  17     1833.54     1890.35     71.26 o
   1  10  17      747.14      739.71     64.83 o
   2  10  17      780.64      864.99     73.79 o
   3  10  17     2993.06     2964.40     84.75 o
   4  10  17     1047.35      999.48     74.68 o
   5  10  17      371.02      353.31     74.50 o
  -2  11  17      698.83      649.02     80.52 o
  -1  11  17      456.39      464.34     72.81 o
   0  11  17      103.28      181.48     78.50 o
   1  11  17      841.22      804.69     87.30 o
   2  11  17      679.66      689.56     88.12 o
 -12   0  18      954.62      821.84    102.63 o
 -11   0  18      657.00      584.50     98.47 o
 -10   0  18     2849.36     2976.34    269.08 o
  -9   0  18    10559.02    10110.27    320.23 o
  -8   0  18       46.97       72.73     84.48 o
  -7   0  18     5149.73     5035.68    163.39 o
  -6   0  18    14472.46    14124.36    744.47 o
  -5   0  18       95.52      143.23     79.59 o
  -4   0  18     7724.35     7294.26    352.77 o
  -3   0  18     4372.76     4366.94    211.44 o
  -2   0  18     1372.78     1443.70     93.38 o
  -1   0  18     2837.45     2974.19    122.90 o
   0   0  18     6966.53     7050.16    145.45 o
   1   0  18     4263.06     4369.03    123.35 o
   2   0  18      739.67      841.68     86.99 o
   3   0  18     5568.86     5724.54    112.26 o
   4   0  18     3108.07     3204.02    170.21 o
   5   0  18      745.16      748.69     87.76 o
   6   0  18     6098.04     6074.87    127.77 o
   7   0  18     3763.65     3748.05    139.36 o
   8   0  18      188.69      234.41     82.40 o
   9   0  18     3812.26     3602.77    109.32 o
  10   0  18     4601.33     4609.81    120.60 o
  11   0  18      985.99      854.41     99.60 o
  12   0  18     1332.75     1361.34    110.82 o
 -12   1  18      855.08      881.23     92.02 o
 -11   1  18      367.06      441.92     67.53 o
 -10   1  18      267.30      289.02     63.37 o
  -9   1  18     1640.62     1557.88     67.01 o
  -8   1  18      727.86      845.71     63.14 o
  -7   1  18      315.74      321.74     59.08 o
  -6   1  18      322.77      353.30     56.49 o
  -5   1  18     6035.41     5917.11    184.73 o
  -4   1  18     1372.68     1403.45     72.25 o
  -3   1  18      362.00      374.08     58.64 o
  -2   1  18     5094.28     5141.92     79.91 o
  -1   1  18     3620.38     3672.85     67.74 o
   0   1  18       33.97       33.03     39.48 o
   1   1  18      979.96     1012.32     48.51 o
   2   1  18     6797.74     6661.89    106.13 o
   3   1  18      220.90      237.89     53.94 o
   4   1  18      545.38      583.21     56.69 o
   5   1  18     1594.12     1628.20     63.87 o
   6   1  18      484.83      539.87     66.81 o
   7   1  18      120.92      139.21     57.32 o
   8   1  18      374.06      405.48     66.72 o
   9   1  18     3837.33     3720.53     86.91 o
  10   1  18      552.32      434.44     69.99 o
  11   1  18      316.91      374.70     74.98 o
  12   1  18      329.77      338.93     78.04 o
 -12   2  18      879.76      855.06     84.54 o
 -11   2  18        4.61       37.78     82.28 o
 -10   2  18      164.94      233.11     63.83 o
  -9   2  18     1834.87     1775.09     73.68 o
  -8   2  18       72.31      106.42     58.85 o
  -7   2  18     1739.73     1715.95     64.58 o
  -6   2  18     1622.27     1514.97     62.60 o
  -5   2  18       46.34       56.24     53.92 o
  -4   2  18      971.91      965.31     51.66 o
  -3   2  18     1346.82     1243.56     47.18 o
  -2   2  18      862.02      888.92     47.00 o
  -1   2  18      400.46      345.21     46.12 o
   0   2  18     3774.30     3841.18     84.49 o
   1   2  18       69.30       95.68     41.29 o
   2   2  18        1.25       64.55     50.31 o
   3   2  18      739.42      762.28     60.29 o
   4   2  18      732.06      758.57     64.76 o
   5   2  18      712.16      712.82     66.39 o
   6   2  18     3227.93     3120.47     78.57 o
   7   2  18     1119.88     1163.41     66.78 o
   8   2  18      104.17      136.17     60.11 o
   9   2  18      431.84      508.73     64.45 o
  10   2  18     1852.92     1940.88     73.77 o
  11   2  18      481.45      484.51     75.63 o
  12   2  18       62.92       96.23     77.97 o
 -12   3  18      130.26      193.96     82.69 o
 -11   3  18     3790.37     3679.20    117.20 o
 -10   3  18     1452.73     1552.53     88.02 o
  -9   3  18      585.14      585.65     63.51 o
  -8   3  18     4947.56     5027.24     87.24 o
  -7   3  18     3811.36     3812.42    109.62 o
  -6   3  18      926.10      954.46     59.11 o
  -5   3  18     9833.31     9804.57    213.10 o
  -4   3  18     8033.28     8219.93    138.95 o
  -3   3  18      488.59      485.82     44.95 o
  -2   3  18     5968.98     5880.35    114.03 o
  -1   3  18     7989.15     7746.81    148.02 o
   0   3  18     1226.18     1209.54     50.11 o
   1   3  18     5684.09     5599.94    119.55 o
   2   3  18     4205.69     3964.70     72.16 o
   3   3  18     1198.01     1178.46     56.37 o
   4   3  18     1249.38     1225.13     57.17 o
   5   3  18     4181.18     4219.84     91.53 o
   6   3  18     2880.59     2819.78     80.25 o
   7   3  18      559.51      505.20     64.15 o
   8   3  18     3200.28     3302.60     74.38 o
   9   3  18     3464.68     3446.51     77.33 o
  10   3  18        0.92       49.42     66.24 o
  11   3  18     2001.41     2148.40     79.19 o
  12   3  18     2065.00     2020.34    108.41 o
 -11   4  18        2.80       92.48     89.74 o
 -10   4  18      551.23      711.57     81.34 o
  -9   4  18        2.11       60.89     80.97 o
  -8   4  18        1.65       40.63     94.62 o
  -7   4  18       20.35       32.24     62.15 o
  -6   4  18      804.97      861.28     64.65 o
  -5   4  18      757.52      778.17     62.80 o
  -4   4  18     1324.28     1202.40     58.05 o
  -3   4  18      539.37      489.63     49.93 o
  -2   4  18      535.39      559.75     51.60 o
  -1   4  18      376.64      400.91     48.30 o
   0   4  18     1186.61     1168.63     51.65 o
   1   4  18     3397.72     3478.91     79.63 o
   2   4  18      225.09      244.75     46.77 o
   3   4  18     1229.36     1251.12     50.85 o
   4   4  18      105.70      127.10     53.01 o
   5   4  18       44.97      144.28     68.58 o
   6   4  18       54.37       99.02     67.52 o
   7   4  18     1494.83     1407.90     69.20 o
   8   4  18      116.75      104.68     66.00 o
   9   4  18      475.23      490.90     64.70 o
  10   4  18      784.10      791.47     82.37 o
  11   4  18       10.90       93.70     95.51 o
 -11   5  18      628.69      695.23     81.91 o
 -10   5  18     1337.75     1440.83     81.16 o
  -9   5  18      694.96      754.18     73.81 o
  -8   5  18     3199.06     3320.59     93.76 o
  -7   5  18      355.10      447.13     78.19 o
  -6   5  18      220.22      253.61     62.09 o
  -5   5  18      621.34      729.93     64.53 o
  -4   5  18      942.05      988.89     63.65 o
  -3   5  18      224.79      276.34     49.22 o
  -2   5  18     2737.34     2755.24     58.09 o
  -1   5  18     3619.17     3615.59     72.37 o
   0   5  18     3268.27     3255.09     57.50 o
   1   5  18     5142.16     5037.22     81.62 o
   2   5  18     3703.94     3756.61     77.39 o
   3   5  18        6.62       93.86     52.28 o
   4   5  18      772.71      884.60     54.78 o
   5   5  18     4149.90     4121.09    113.16 o
   6   5  18     1107.40     1066.95     72.59 o
   7   5  18       99.76      119.69     65.63 o
   8   5  18     1858.50     1892.48     76.86 o
   9   5  18      612.67      615.16     94.58 o
  10   5  18      115.52      238.11     96.85 o
  11   5  18     2359.46     2530.49    138.21 o
 -10   6  18     3411.72     3490.20    120.51 o
  -9   6  18     3976.84     4162.82    149.89 o
  -8   6  18       25.88      132.15     79.12 o
  -7   6  18     2963.33     3107.44     85.99 o
  -6   6  18     4790.87     4703.82    129.40 o
  -5   6  18     1542.54     1478.63     73.20 o
  -4   6  18     1155.52     1153.38     63.37 o
  -3   6  18     9990.12     9829.65    204.56 o
  -2   6  18      344.21      342.62     49.32 o
  -1   6  18      122.74      111.79     47.30 o
   0   6  18     6420.45     6355.66     98.18 o
   1   6  18     2131.42     2141.62     55.13 o
   2   6  18       15.55       61.16     49.47 o
   3   6  18     4086.90     4179.99     70.91 o
   4   6  18     7443.37     7278.77    141.03 o
   5   6  18       53.49      151.17     51.51 o
   6   6  18     3085.92     3113.53     80.03 o
   7   6  18     5442.23     5368.87    150.88 o
   8   6  18       19.93        0.00    145.08 o
   9   6  18     1938.00     1991.88    108.39 o
  10   6  18     3804.26     3997.54    165.22 o
  -9   7  18      167.21      184.58     78.94 o
  -8   7  18      234.50      249.20     77.87 o
  -7   7  18      106.33      153.60     83.49 o
  -6   7  18        4.41       39.06     86.48 o
  -5   7  18       36.97      134.29     78.82 o
  -4   7  18     1726.69     1692.39     84.87 o
  -3   7  18      315.93      245.64     52.21 o
  -2   7  18       50.57       82.21     54.43 o
  -1   7  18      354.15      329.16     48.88 o
   0   7  18       85.11      112.80     49.47 o
   1   7  18      222.95      204.28     51.94 o
   2   7  18      503.06      447.51     56.47 o
   3   7  18      550.25      512.05     54.50 o
   4   7  18      649.05      613.95     55.81 o
   5   7  18      651.19      729.79     56.78 o
   6   7  18       13.69      172.98     86.62 o
   7   7  18      437.59      567.21     95.20 o
   8   7  18      163.42      176.27     87.07 o
   9   7  18      121.28      182.57    112.54 o
  -8   8  18       20.43      127.78    103.25 o
  -7   8  18      199.19      285.39     88.66 o
  -6   8  18     1812.86     1997.68    133.49 o
  -5   8  18      425.75      368.09     82.07 o
  -4   8  18      941.57      944.70     76.31 o
  -3   8  18     2226.82     2177.04     72.00 o
  -2   8  18     1020.56      987.11     61.49 o
  -1   8  18      991.43      968.48     53.48 o
   0   8  18     1209.10     1196.06     56.43 o
   1   8  18     2184.20     2042.02     60.23 o
   2   8  18       45.94      106.34     55.68 o
   3   8  18     2297.54     2368.25     70.97 o
   4   8  18      961.11      988.60     57.00 o
   5   8  18      366.88      425.70     68.97 o
   6   8  18     2646.98     2805.54    154.82 o
   7   8  18     1202.66     1231.80    103.06 o
   8   8  18      445.07      568.54    104.91 o
  -7   9  18     1370.99     1405.80    101.16 o
  -6   9  18        6.28       53.72    107.39 o
  -5   9  18     2439.58     2398.19     97.05 o
  -4   9  18     1360.70     1413.66     82.24 o
  -3   9  18        1.37       83.41     77.50 o
  -2   9  18     2326.07     2165.09     69.43 o
  -1   9  18     2029.39     1994.33     75.39 o
   0   9  18       11.27       82.74     59.94 o
   1   9  18     1395.14     1344.35     62.27 o
   2   9  18     3101.22     2974.66     68.81 o
   3   9  18      709.69      758.84     69.11 o
   4   9  18      580.75      538.65     72.65 o
   5   9  18     4281.22     4385.69    131.68 o
   6   9  18     1232.41     1159.60     86.75 o
   7   9  18     1282.83     1576.61     93.98 o
  -5  10  18      237.49      290.37     92.74 o
  -4  10  18       57.21      139.00     83.33 o
  -3  10  18      246.92      290.57     68.29 o
  -2  10  18       37.98      145.68     78.92 o
  -1  10  18      639.58      696.31     74.41 o
   0  10  18      310.98      333.94     67.52 o
   1  10  18        0.21      135.47     87.44 o
   2  10  18       49.90      122.12     79.20 o
   3  10  18       58.68       88.35     86.47 o
   4  10  18      193.28      201.50     76.57 o
 -12   1  19      260.44      235.83     82.69 o
 -11   1  19     4869.38     4666.58    113.97 o
 -10   1  19     2039.84     2083.73     70.74 o
  -9   1  19      564.22      504.86     63.49 o
  -8   1  19     5585.88     5450.59    121.96 o
  -7   1  19     6512.64     6494.57    152.15 o
  -6   1  19      835.06      747.56     58.89 o
  -5   1  19     2954.93     2987.99    128.96 o
  -4   1  19     6188.38     6181.48    209.21 o
  -3   1  19       31.87       74.87     62.44 o
  -2   1  19      335.61      426.55     64.10 o
  -1   1  19     7725.22     8029.62    178.38 o
   0   1  19      947.57     1005.79     52.13 o
   1   1  19     3859.23     3843.93     60.51 o
   2   1  19     7607.32     7654.50    146.38 o
   3   1  19     1441.73     1509.34     59.13 o
   4   1  19      174.16      234.74     54.89 o
   5   1  19     3307.53     3244.20     73.52 o
   6   1  19     3728.86     3635.17     98.41 o
   7   1  19       12.78      111.99     63.77 o
   8   1  19     2206.83     2150.33     73.98 o
   9   1  19     1278.68     1347.74     73.50 o
  10   1  19      307.08      375.33     70.54 o
  11   1  19     1671.99     1700.37     85.08 o
  12   1  19     1762.43     1782.25     88.43 o
 -12   2  19     4817.33     4857.79    165.89 o
 -11   2  19      264.35      291.92     86.30 o
 -10   2  19     1982.16     1878.60     69.97 o
  -9   2  19     2735.93     2902.65    100.99 o
  -8   2  19     2188.55     2131.55     69.14 o
  -7   2  19      124.85      153.25     60.25 o
  -6   2  19     1836.35     1723.90     66.06 o
  -5   2  19     5945.75     5736.93    154.24 o
  -4   2  19     1032.22      932.93     58.19 o
  -3   2  19     4151.33     4154.75    114.47 o
  -2   2  19      851.71      901.98     47.47 o
  -1   2  19      372.12      351.00     46.60 o
   0   2  19     3762.10     3741.07     66.84 o
   1   2  19     6106.19     6161.80    102.56 o
   2   2  19      139.06      137.76     48.36 o
   3   2  19     5068.31     4983.91    133.98 o
   4   2  19     3837.84     3794.04     80.88 o
   5   2  19       25.28       80.95     64.08 o
   6   2  19     1134.28     1183.47     72.85 o
   7   2  19     1939.13     1954.62     73.97 o
   8   2  19     1324.62     1306.10     73.14 o
   9   2  19      797.59      840.15     68.55 o
  10   2  19     3805.04     3877.66     84.42 o
  11   2  19     1181.70     1132.44     82.09 o
 -11   3  19       29.19      118.55     97.76 o
 -10   3  19      154.82      205.58     84.16 o
  -9   3  19      220.45      252.02     72.11 o
  -8   3  19       30.06      108.65     62.77 o
  -7   3  19       18.12       63.09     70.42 o
  -6   3  19      255.80      214.93     63.32 o
  -5   3  19     1509.90     1520.42     70.13 o
  -4   3  19      232.56      258.69     56.00 o
  -3   3  19      974.99      990.07     58.14 o
  -2   3  19       54.19       37.88     47.99 o
  -1   3  19      949.42      962.36     50.63 o
   0   3  19      578.76      594.18     52.57 o
   1   3  19      361.65      323.08     47.55 o
   2   3  19      167.94      208.72     49.64 o
   3   3  19      735.27      724.70     55.27 o
   4   3  19     1858.53     1742.94     65.54 o
   5   3  19       29.34       73.63     57.71 o
   6   3  19       59.76       89.11     67.67 o
   7   3  19        1.89       46.60     65.55 o
   8   3  19       19.88       29.05     65.73 o
   9   3  19        0.51       81.02     65.00 o
  10   3  19      169.18      168.44     68.54 o
  11   3  19      192.57      224.43     71.87 o
 -11   4  19      744.30      791.21     93.66 o
 -10   4  19      184.59      167.16     82.41 o
  -9   4  19     3575.05     3601.70    111.95 o
  -8   4  19     1108.93     1187.55     83.91 o
  -7   4  19      609.94      637.49     66.24 o
  -6   4  19     5574.82     5407.39    122.90 o
  -5   4  19      828.64      915.84     66.29 o
  -4   4  19      208.06      188.88     56.13 o
  -3   4  19     8351.21     8151.13    163.09 o
  -2   4  19     4626.61     4594.27    115.32 o
  -1   4  19       18.68       56.36     49.04 o
   0   4  19     8686.30     8400.13    130.77 o
   1   4  19     5635.40     5476.35    106.53 o
   2   4  19      253.68      262.82     49.03 o
   3   4  19     2520.22     2531.20     56.78 o
   4   4  19     3802.60     3907.58     91.63 o
   5   4  19      470.79      427.62     55.97 o
   6   4  19     2173.01     2154.34     80.95 o
   7   4  19     3882.33     3776.94    107.89 o
   8   4  19     1593.07     1644.73     76.07 o
   9   4  19      488.80      530.11     72.85 o
  10   4  19     1358.76     1459.09     89.52 o
  11   4  19     2098.49     2038.74    112.55 o
 -10   5  19     2159.70     2184.95     88.61 o
  -9   5  19      145.32      166.37     82.94 o
  -8   5  19      446.40      476.77     81.84 o
  -7   5  19     1583.00     1681.97     86.10 o
  -6   5  19        3.56       60.45     67.11 o
  -5   5  19      611.91      743.92     66.68 o
  -4   5  19     5144.73     5104.35    131.08 o
  -3   5  19     1024.80      983.94     53.68 o
  -2   5  19     3050.33     3034.83     82.97 o
  -1   5  19     4665.51     4537.20     80.40 o
   0   5  19     2184.03     2104.16     58.27 o
   1   5  19     1012.05     1044.98     51.59 o
   2   5  19     3731.50     3757.86     63.25 o
   3   5  19     1185.41     1284.46     55.56 o
   4   5  19      165.03      190.29     53.46 o
   5   5  19     4210.01     4156.70    120.10 o
   6   5  19     1211.83     1203.52     75.25 o
   7   5  19       48.16       84.46     78.20 o
   8   5  19     2582.98     2336.85     80.33 o
   9   5  19     2139.16     2204.77    107.03 o
  10   5  19      547.63      563.82    100.52 o
 -10   6  19        4.63      134.74     79.83 o
  -9   6  19       56.18       91.24     76.36 o
  -8   6  19      139.28      161.53     76.20 o
  -7   6  19      224.26      257.59     75.28 o
  -6   6  19       33.82       47.93     75.67 o
  -5   6  19       40.72      183.97     79.67 o
  -4   6  19        8.49       47.50     59.72 o
  -3   6  19      516.74      544.36     52.09 o
  -2   6  19        4.60       65.36     53.80 o
  -1   6  19       21.38       31.69     55.24 o
   0   6  19     5108.30     4845.30     87.27 o
   1   6  19       34.02       83.89     48.42 o
   2   6  19      422.23      427.07     54.02 o
   3   6  19     1796.27     1813.67     59.62 o
   4   6  19       38.48      155.05     53.13 o
   5   6  19        1.49      116.43     53.40 o
   6   6  19        1.01       97.77     67.95 o
   7   6  19      354.15      420.05     70.66 o
   8   6  19       28.88      152.66     96.63 o
   9   6  19       83.56      100.96     99.49 o
  -9   7  19        1.60      109.29     89.17 o
  -8   7  19     3482.24     3703.87    139.01 o
  -7   7  19     1515.39     1532.59     92.14 o
  -6   7  19       28.96       74.83     93.86 o
  -5   7  19     1841.73     1896.94    109.50 o
  -4   7  19     4646.64     4588.42    109.91 o
  -3   7  19      362.46      297.17     52.73 o
  -2   7  19     3283.49     3360.57     74.33 o
  -1   7  19     4685.97     4553.05     95.00 o
   0   7  19     1911.39     1859.23     56.93 o
   1   7  19     1114.03     1122.07     58.59 o
   2   7  19     4950.04     4743.28    103.42 o
   3   7  19     2865.50     2796.99     69.32 o
   4   7  19      124.06      196.79     54.72 o
   5   7  19     3341.47     3377.60     69.23 o
   6   7  19     1579.37     1697.98     98.34 o
   7   7  19        2.77      183.02    132.27 o
   8   7  19     1649.13     1770.28    110.43 o
  -8   8  19      257.00      315.18     94.43 o
  -7   8  19     1238.37     1299.33    121.71 o
  -6   8  19      710.27      902.04     95.16 o
  -5   8  19     1212.81     1188.67     88.92 o
  -4   8  19      672.10      680.49     77.61 o
  -3   8  19     1201.42     1166.18     68.72 o
  -2   8  19     1049.39      958.50     67.31 o
  -1   8  19      311.49      323.25     55.24 o
   0   8  19     2759.53     2746.42     83.57 o
   1   8  19     1475.72     1492.09     61.96 o
   2   8  19       55.97       87.86     61.07 o
   3   8  19     1890.35     1846.51     67.29 o
   4   8  19     2160.45     2140.76     73.81 o
   5   8  19     2063.54     1995.16     78.57 o
   6   8  19     1056.95     1144.45     92.42 o
   7   8  19     1544.93     1622.46    109.51 o
  -6   9  19        0.07       20.22    109.51 o
  -5   9  19       18.75      100.06     98.75 o
  -4   9  19     1116.21     1224.34     84.17 o
  -3   9  19       15.52       47.18     67.86 o
  -2   9  19       20.64      127.76     71.64 o
  -1   9  19      106.17      192.81     72.82 o
   0   9  19       55.44       59.94     54.71 o
   1   9  19        2.71       66.31     70.36 o
   2   9  19      161.41      178.85     59.44 o
   3   9  19      713.43      697.81     72.88 o
   4   9  19       54.98      119.57     79.57 o
   5   9  19      155.17      209.19     81.13 o
   6   9  19       22.02      125.20     91.55 o
  -3  10  19     1887.32     1853.01    112.09 o
  -2  10  19     1968.73     1907.60     83.06 o
  -1  10  19        5.24       73.12     86.99 o
   0  10  19     2265.82     2406.26     83.68 o
   1  10  19     2014.47     1944.93     86.54 o
   2  10  19      184.01      199.07     74.11 o
   3  10  19      722.55      809.86     78.63 o
 -11   0  20      406.33      349.57     92.63 o
 -10   0  20      807.39      650.00     99.02 o
  -9   0  20    10368.02    10025.66    429.08 o
  -8   0  20     1944.26     2045.08    101.97 o
  -7   0  20      977.04      988.31     97.02 o
  -6   0  20    11469.74    11340.29    556.73 o
  -5   0  20    11882.16    11351.39    522.15 o
  -4   0  20      333.44      290.84     87.82 o
  -3   0  20     5443.49     5172.28    197.10 o
  -2   0  20     8722.68     8611.46    338.14 o
  -1   0  20     2813.55     2914.16    130.36 o
   0   0  20     4587.71     4579.24    157.28 o
   1   0  20    13105.01    13399.81    252.46 o
   2   0  20     1768.68     1845.65     90.69 o
   3   0  20     6336.12     6431.63    117.72 o
   4   0  20     3858.82     4043.18    172.22 o
   5   0  20     3054.23     3233.58    109.86 o
   6   0  20      202.66      288.99     92.32 o
   7   0  20     6359.03     6248.12    269.23 o
   8   0  20       24.17      144.21     85.73 o
   9   0  20       60.66       80.29     88.10 o
  10   0  20     1661.79     1641.15    107.31 o
  11   0  20      166.83       80.14    104.33 o
 -11   1  20      197.21      244.15     68.80 o
 -10   1  20      693.83      621.23     69.99 o
  -9   1  20      233.89      139.54     63.39 o
  -8   1  20        7.11       56.94     69.47 o
  -7   1  20      448.42      510.05     63.19 o
  -6   1  20      144.88      169.41     58.70 o
  -5   1  20      386.70      461.50     64.22 o
  -4   1  20     1613.56     1608.05     67.07 o
  -3   1  20      132.69      135.79     60.46 o
  -2   1  20      752.01      758.09     65.21 o
  -1   1  20     1498.01     1596.82     71.58 o
   0   1  20      970.30      993.49     52.78 o
   1   1  20      164.78      263.98     58.32 o
   2   1  20     3327.80     3588.76     77.46 o
   3   1  20      300.89      385.82     55.24 o
   4   1  20        0.91       96.60     55.21 o
   5   1  20      879.50     1065.54     62.85 o
   6   1  20      547.60      616.40     62.67 o
   7   1  20       12.79       60.89     65.37 o
   8   1  20     1595.79     1518.07     73.22 o
   9   1  20      647.59      761.38     67.22 o
  10   1  20       56.41       79.68     68.40 o
  11   1  20     1242.20     1189.96     77.62 o
 -11   2  20      415.38      444.86     82.24 o
 -10   2  20      142.16      146.65     66.95 o
  -9   2  20     1386.41     1385.32     69.90 o
  -8   2  20     1527.17     1521.13     68.28 o
  -7   2  20        1.31      116.13     63.48 o
  -6   2  20     3069.79     3009.29     83.21 o
  -5   2  20     2919.70     2851.12     73.04 o
  -4   2  20      180.04      203.18     55.77 o
  -3   2  20     3018.67     2947.50     67.89 o
  -2   2  20     2225.81     2122.32     57.99 o
  -1   2  20     1914.67     1885.84     51.68 o
   0   2  20     1119.36     1160.32     50.62 o
   1   2  20     3388.56     3371.41     66.97 o
   2   2  20      336.54      385.49     61.76 o
   3   2  20     2089.53     2052.13     63.51 o
   4   2  20      320.45      363.21     57.43 o
   5   2  20      439.28      456.81     67.43 o
   6   2  20     1146.97     1072.34     72.36 o
   7   2  20      634.16      741.90     73.80 o
   8   2  20     1245.03     1221.17     73.30 o
   9   2  20       87.26       99.52     70.05 o
  10   2  20      431.03      580.48     76.48 o
  11   2  20      499.37      582.63     81.32 o
 -11   3  20     1552.90     1451.11     98.16 o
 -10   3  20     2836.05     3002.74    104.88 o
  -9   3  20      266.25      263.34     75.80 o
  -8   3  20     2850.71     2727.82     79.97 o
  -7   3  20     3312.84     3498.19     99.38 o
  -6   3  20     3190.37     3122.59     89.24 o
  -5   3  20     2050.21     2030.09     73.43 o
  -4   3  20     5365.00     5310.36    204.77 o
  -3   3  20     7442.54     7394.68    181.28 o
  -2   3  20      235.54      282.53     50.80 o
  -1   3  20     2574.56     2544.93     69.65 o
   0   3  20     8173.88     7905.57    180.16 o
   1   3  20      678.08      617.54     49.98 o
   2   3  20     6466.87     6353.47    162.57 o
   3   3  20     3206.41     3274.97     68.26 o
   4   3  20       63.57       47.89     59.67 o
   5   3  20     5001.44     4915.73     85.26 o
   6   3  20     4207.31     4199.75    137.25 o
   7   3  20      242.77      294.97     72.59 o
   8   3  20     1765.16     1857.15     77.84 o
   9   3  20     5858.70     5698.93    144.19 o
  10   3  20      996.24     1135.62     75.93 o
  11   3  20      849.49      974.58     84.05 o
 -10   4  20       16.15      123.45    128.24 o
  -9   4  20      196.79      372.41     80.75 o
  -8   4  20       81.61      102.20     79.65 o
  -7   4  20      304.68      356.17     66.92 o
  -6   4  20       55.54      145.57     65.61 o
  -5   4  20      470.82      546.64     68.52 o
  -4   4  20     1090.22     1119.63     62.67 o
  -3   4  20      933.82      865.60     60.51 o
  -2   4  20      753.82      749.36     54.13 o
  -1   4  20      185.87      195.65     52.66 o
   0   4  20       34.01       54.79     49.66 o
   1   4  20       40.23      118.15     49.74 o
   2   4  20      154.38      187.69     49.66 o
   3   4  20       48.86       90.87     54.38 o
   4   4  20     1868.04     1852.73     64.25 o
   5   4  20      296.77      253.86     58.26 o
   6   4  20       17.70       55.50     70.00 o
   7   4  20     1595.32     1650.34     81.72 o
   8   4  20     1204.15     1258.95     76.15 o
   9   4  20      190.55      230.25     74.60 o
  10   4  20      670.83      696.50     87.90 o
 -10   5  20      394.53      484.57     81.89 o
  -9   5  20      125.92      171.56     86.86 o
  -8   5  20      962.48     1038.62     88.76 o
  -7   5  20     2836.91     2800.73    107.36 o
  -6   5  20      579.08      645.24     67.80 o
  -5   5  20      113.10      159.87     58.64 o
  -4   5  20     1579.92     1668.26     65.73 o
  -3   5  20     1363.48     1305.35     64.30 o
  -2   5  20       30.04       81.14     65.39 o
  -1   5  20     1236.75     1225.96     54.73 o
   0   5  20     2085.67     2130.68     61.77 o
   1   5  20      712.15      664.99     50.45 o
   2   5  20     1372.30     1384.82     55.73 o
   3   5  20     1349.17     1472.59     57.67 o
   4   5  20        0.16       70.73     58.26 o
   5   5  20     1331.17     1368.24     65.23 o
   6   5  20     2557.16     2512.69     83.41 o
   7   5  20      117.70      131.73     74.28 o
   8   5  20     1173.02     1137.31     82.14 o
   9   5  20     1637.64     1759.49    106.70 o
  10   5  20      287.63      313.01     99.95 o
  -9   6  20     4341.17     4291.99    126.88 o
  -8   6  20     1976.54     1889.97     89.42 o
  -7   6  20      260.53      253.18     76.30 o
  -6   6  20     3769.93     3945.04    141.58 o
  -5   6  20     2513.89     2567.35     82.70 o
  -4   6  20      145.44      115.24     58.07 o
  -3   6  20     2608.71     2644.51     70.74 o
  -2   6  20     5864.88     5878.69    114.11 o
  -1   6  20      298.58      270.50     52.67 o
   0   6  20      525.14      602.41     51.75 o
   1   6  20     6914.73     6830.67    134.78 o
   2   6  20      641.05      692.30     53.97 o
   3   6  20      173.04      256.36     53.40 o
   4   6  20     4174.63     4425.01     79.70 o
   5   6  20     1074.72     1018.78     65.89 o
   6   6  20     1289.05     1296.03     77.53 o
   7   6  20     2782.94     2767.56    106.75 o
   8   6  20     1074.70     1148.36    103.71 o
   9   6  20       29.40       55.15    110.73 o
  -8   7  20      212.07      195.78     92.25 o
  -7   7  20      396.59      471.36     90.03 o
  -6   7  20       25.23       68.60    106.04 o
  -5   7  20        9.60       54.70     72.62 o
  -4   7  20      501.15      553.44     73.88 o
  -3   7  20      133.41      140.75     58.45 o
  -2   7  20      168.66      154.57     53.76 o
  -1   7  20        7.72       86.45     54.64 o
   0   7  20      611.16      573.79     55.53 o
   1   7  20      237.08      236.23     55.01 o
   2   7  20      250.45      205.38     58.18 o
   3   7  20       76.43      109.85     56.03 o
   4   7  20       53.28      154.44     56.29 o
   5   7  20      579.55      665.35     62.68 o
   6   7  20      197.02      243.45     93.32 o
   7   7  20       64.35      223.67     98.89 o
   8   7  20      206.79      259.64    103.58 o
  -7   8  20        2.84      100.72    101.25 o
  -6   8  20     1593.82     1498.96     97.90 o
  -5   8  20      587.16      568.65     81.30 o
  -4   8  20      497.50      418.66     78.59 o
  -3   8  20     1242.52     1288.51     79.69 o
  -2   8  20     3041.87     3099.71    109.56 o
  -1   8  20       48.65      127.92     58.78 o
   0   8  20      424.13      477.16     61.26 o
   1   8  20     2565.28     2520.94     72.17 o
   2   8  20      507.53      463.80     60.82 o
   3   8  20      155.79      205.05     62.29 o
   4   8  20     2837.48     2817.90     70.98 o
   5   8  20      425.03      461.20     78.27 o
   6   8  20      171.19      264.76     89.17 o
   7   8  20      627.54      681.31    106.96 o
  -5   9  20      565.01      700.53     86.60 o
  -4   9  20     3278.51     3179.64    119.48 o
  -3   9  20     2313.88     2260.92     96.33 o
  -2   9  20        1.31       50.52     78.37 o
  -1   9  20     3577.25     3517.62    112.18 o
   0   9  20     2250.99     2319.57     87.33 o
   1   9  20       14.36       44.50     79.90 o
   2   9  20     1512.20     1526.60     71.19 o
   3   9  20     3893.99     3739.54    179.26 o
   4   9  20      125.73      257.09     83.96 o
   5   9  20      949.15      958.63     92.79 o
  -1  10  20        5.28       47.84     88.97 o
   0  10  20      158.17      233.47     78.35 o
   1  10  20       60.15       71.17     90.02 o
 -11   1  21     1730.47     1565.15     76.82 o
 -10   1  21     1192.88     1195.44     75.87 o
  -9   1  21     1681.71     1690.99     73.07 o
  -8   1  21      824.82      782.51     67.09 o
  -7   1  21     1852.37     1862.75     74.88 o
  -6   1  21     1331.01     1473.19     67.21 o
  -5   1  21       33.47       62.02     61.59 o
  -4   1  21     5932.58     5944.19    158.80 o
  -3   1  21     1124.32     1206.51     65.73 o
  -2   1  21        8.78       35.48     63.37 o
  -1   1  21     3172.98     3250.85     77.79 o
   0   1  21     7815.78     7997.54    155.67 o
   1   1  21     1211.80     1227.29     64.56 o
   2   1  21     6076.27     5977.99    145.73 o
   3   1  21    11697.80    11521.82    204.63 o
   4   1  21      325.23      358.30     58.35 o
   5   1  21      736.99      810.96     67.53 o
   6   1  21     5245.26     5140.76     91.58 o
   7   1  21     2167.62     2181.16     79.94 o
   8   1  21      492.55      547.32     72.93 o
   9   1  21     2251.29     2306.74     83.33 o
  10   1  21     1490.04     1612.12     78.64 o
 -11   2  21     1760.84     1803.48    108.35 o
 -10   2  21       14.93       45.07     92.65 o
  -9   2  21     1482.29     1537.31    102.63 o
  -8   2  21     3954.57     3819.82    125.42 o
  -7   2  21     1136.27     1192.65     67.40 o
  -6   2  21     1658.35     1646.16     87.45 o
  -5   2  21     1668.57     1669.46     70.02 o
  -4   2  21      181.12      183.02     62.79 o
  -3   2  21     5330.32     5226.46    147.87 o
  -2   2  21      842.67      892.18     63.32 o
  -1   2  21      697.78      813.93     57.13 o
   0   2  21     2217.06     2144.27     74.97 o
   1   2  21     7424.84     7352.19    138.05 o
   2   2  21     5769.67     5587.83     86.99 o
   3   2  21      686.16      669.83     67.10 o
   4   2  21     2156.95     2125.46     67.01 o
   5   2  21     3150.51     3215.43     74.25 o
   6   2  21      288.31      302.91     62.87 o
   7   2  21     1588.20     1643.74     82.28 o
   8   2  21     3280.68     3274.39     93.00 o
   9   2  21      102.20      132.60     78.83 o
  10   2  21     2664.10     2713.12    143.50 o
 -10   3  21       13.11       65.49     89.75 o
  -9   3  21        1.96       94.72     96.46 o
  -8   3  21       13.25       44.65     78.23 o
  -7   3  21      186.95      147.56     73.19 o
  -6   3  21      119.00      145.71     68.05 o
  -5   3  21      242.78      215.32     66.47 o
  -4   3  21      467.45      500.64     67.80 o
  -3   3  21      464.48      589.75     67.64 o
  -2   3  21        1.00       97.67     68.89 o
  -1   3  21       71.32       95.59     51.48 o
   0   3  21      436.04      522.71     54.10 o
   1   3  21      209.69      262.04     50.27 o
   2   3  21      238.55      308.00     55.52 o
   3   3  21      674.83      775.51     60.07 o
   4   3  21       80.15       47.71     60.18 o
   5   3  21       44.01       92.19     65.90 o
   6   3  21      464.95      447.88     73.80 o
   7   3  21       68.42      149.02     73.07 o
   8   3  21       12.59      108.87     83.20 o
   9   3  21       34.27      106.85     74.79 o
  10   3  21        1.67       33.41     77.30 o
 -10   4  21      664.75      714.12     95.47 o
  -9   4  21     1464.61     1570.30     89.10 o
  -8   4  21     2595.56     2627.08    105.75 o
  -7   4  21       29.20       77.60     67.51 o
  -6   4  21     2508.89     2459.04    134.96 o
  -5   4  21     5480.05     5475.61    174.22 o
  -4   4  21      676.38      618.79     67.29 o
  -3   4  21     2139.21     2060.24     76.96 o
  -2   4  21     5091.44     4752.03     82.71 o
  -1   4  21     1598.64     1547.54     59.80 o
   0   4  21       97.71      118.29     57.98 o
   1   4  21     3105.66     3024.21     62.42 o
   2   4  21     2185.72     2122.39     61.74 o
   3   4  21      201.43      226.04     57.62 o
   4   4  21     4725.96     4785.83    108.03 o
   5   4  21     4271.69     4189.90     81.88 o
   6   4  21      194.84      200.83     72.63 o
   7   4  21     2805.95     2571.60     87.98 o
   8   4  21     3551.41     3600.29     96.44 o
   9   4  21      455.81      467.86     78.01 o
  10   4  21      140.76      235.56     99.05 o
  -9   5  21      410.62      527.45     93.86 o
  -8   5  21      134.31      128.30     87.12 o
  -7   5  21     1672.08     1675.24     99.68 o
  -6   5  21      286.09      281.58     78.71 o
  -5   5  21      169.80      168.15     65.34 o
  -4   5  21     2717.65     2648.92     78.68 o
  -3   5  21     2853.25     2746.72     76.69 o
  -2   5  21       12.99       52.18     67.25 o
  -1   5  21     1957.58     1967.71     60.34 o
   0   5  21     2091.92     2064.06     59.85 o
   1   5  21      350.34      316.28     51.55 o
   2   5  21      818.31      849.75     54.78 o
   3   5  21     2637.57     2626.76     63.55 o
   4   5  21     1710.87     1621.38     65.85 o
   5   5  21      672.07      685.35     65.64 o
   6   5  21     5093.32     5058.93    152.83 o
   7   5  21     1847.59     1853.61     86.38 o
   8   5  21       13.36       50.35     85.85 o
   9   5  21     1396.20     1335.09    119.87 o
  -8   6  21     1007.81     1258.15     90.08 o
  -7   6  21       28.83      112.52     92.94 o
  -6   6  21        6.00       39.59     75.81 o
  -5   6  21      127.64      176.19     82.35 o
  -4   6  21      121.81      187.56     58.49 o
  -3   6  21       40.70       54.77     57.71 o
  -2   6  21        5.42       59.86     56.18 o
  -1   6  21        6.60       55.23     58.58 o
   0   6  21      753.37      704.39     56.42 o
   1   6  21      106.23      125.35     53.48 o
   2   6  21        1.87       40.71     58.96 o
   3   6  21       27.77       44.95     53.33 o
   4   6  21       12.71      113.42     58.94 o
   5   6  21       26.83      163.95     82.83 o
   6   6  21      210.27      195.40     71.94 o
   7   6  21       67.34      217.34     91.57 o
   8   6  21        3.28      135.29    101.76 o
  -7   7  21     3252.54     3248.48    108.28 o
  -6   7  21      244.64      321.48     88.91 o
  -5   7  21      190.17      185.76     76.50 o
  -4   7  21     1023.70     1036.38     78.68 o
  -3   7  21     1337.47     1243.27     71.58 o
  -2   7  21      115.92      119.20     56.04 o
  -1   7  21     3645.69     3536.31     69.56 o
   0   7  21     4192.44     3946.17    112.57 o
   1   7  21       50.84       58.29     60.91 o
   2   7  21     1119.31     1022.91     62.97 o
   3   7  21     5445.26     5296.11    110.89 o
   4   7  21     2541.19     2544.98     69.59 o
   5   7  21      471.63      623.40     70.05 o
   6   7  21     4360.79     4331.50    218.84 o
   7   7  21      379.47      423.28    100.80 o
  -6   8  21      164.88      179.10     85.23 o
  -5   8  21      668.57      685.57     84.85 o
  -4   8  21      294.22      276.15     80.33 o
  -3   8  21      416.60      450.96     77.23 o
  -2   8  21     1934.21     1941.86     93.99 o
  -1   8  21      507.14      546.31     64.77 o
   0   8  21      758.88      783.60     64.66 o
   1   8  21     1134.90     1195.15     67.34 o
   2   8  21      671.42      658.89     66.57 o
   3   8  21        5.52       51.81     70.02 o
   4   8  21     1225.18     1189.22     67.03 o
   5   8  21     2231.12     2284.70    100.23 o
   6   8  21       86.16      161.05     99.11 o
  -4   9  21      106.81      179.96     84.29 o
  -3   9  21      216.04      266.61     81.65 o
  -2   9  21      118.39      157.43     88.84 o
  -1   9  21        0.75       57.67     87.13 o
   0   9  21      457.10      516.73     73.82 o
   1   9  21       11.17       74.80     70.01 o
   2   9  21       26.89       90.14     75.31 o
   3   9  21      291.71      316.37     86.56 o
 -10   0  22        5.01       83.42    128.54 o
  -9   0  22      590.39      520.39     96.71 o
  -8   0  22     3096.08     3217.76    153.14 o
  -7   0  22       98.47      199.61     90.87 o
  -6   0  22      591.96      591.48     90.97 o
  -5   0  22     5454.51     5168.99    232.44 o
  -4   0  22     6685.12     6584.09    344.70 o
  -3   0  22     3352.31     3290.88    142.99 o
  -2   0  22     6772.70     6626.06    345.51 o
  -1   0  22     2856.88     2813.17    154.14 o
   0   0  22      439.59      353.09     93.37 o
   1   0  22     2624.24     2635.80    173.29 o
   2   0  22     6633.06     6839.23    509.03 o
   3   0  22      231.36      306.62    124.52 o
   4   0  22     7018.24     6656.36    241.83 o
   5   0  22     1501.57     1600.09    102.56 o
   6   0  22       65.77       73.33     93.66 o
   7   0  22      139.62      160.97     98.68 o
   8   0  22     6415.55     6226.16    249.99 o
   9   0  22      725.03      906.34    119.24 o
  10   0  22       16.98      107.71    116.53 o
 -10   1  22      589.48      505.47     75.23 o
  -9   1  22      649.58      645.80     71.24 o
  -8   1  22       58.93      107.60     65.66 o
  -7   1  22      265.82      325.34     63.53 o
  -6   1  22     1417.36     1356.83     67.39 o
  -5   1  22       24.33       53.73     64.74 o
  -4   1  22     1417.95     1353.42     70.10 o
  -3   1  22     1509.34     1616.75     70.24 o
  -2   1  22       57.14       63.69     70.70 o
  -1   1  22      194.04      272.88     67.28 o
   0   1  22      999.74     1124.90     79.41 o
   1   1  22      942.75     1009.14     91.36 o
   2   1  22        2.36      111.31     85.91 o
   3   1  22     1698.29     1807.97     81.51 o
   4   1  22      111.14      185.21     62.66 o
   5   1  22        4.15       38.57     63.66 o
   6   1  22       74.31      116.85     68.40 o
   7   1  22      348.83      337.80     73.29 o
   8   1  22        4.96       57.96     73.29 o
   9   1  22      399.97      467.60     82.28 o
  10   1  22      330.95      272.43     78.67 o
 -10   2  22      353.77      363.56     82.47 o
  -9   2  22      372.13      385.82     75.38 o
  -8   2  22     1791.50     1746.88     81.25 o
  -7   2  22     1106.60     1078.15     75.25 o
  -6   2  22       18.49       50.25     71.80 o
  -5   2  22     2807.40     2594.45    101.46 o
  -4   2  22     2376.01     2247.29     82.82 o
  -3   2  22       67.61      159.23     72.76 o
  -2   2  22     1836.96     1843.89     80.84 o
  -1   2  22      913.49      965.38     65.30 o
   0   2  22        1.11       99.27     61.27 o
   1   2  22      356.14      452.11     77.27 o
   2   2  22     3533.37     3703.81     81.71 o
   3   2  22      267.39      303.17     66.19 o
   4   2  22      102.54      124.26     67.64 o
   5   2  22     2980.68     2953.71     75.53 o
   6   2  22       61.90      157.68     63.05 o
   7   2  22      344.46      366.76     68.57 o
   8   2  22     1807.62     1796.55     78.57 o
   9   2  22     1043.01      991.01     85.51 o
  10   2  22      782.58      835.74     81.83 o
 -10   3  22     3017.23     3016.06    146.37 o
  -9   3  22     3089.23     3023.88    145.40 o
  -8   3  22       12.06      151.66     88.49 o
  -7   3  22     5644.26     5606.07    151.96 o
  -6   3  22     8918.58     8838.98    265.77 o
  -5   3  22      405.94      409.98     68.06 o
  -4   3  22     3263.82     3197.81    108.26 o
  -3   3  22     9260.19     8971.50    207.65 o
  -2   3  22     1542.51     1571.92     72.60 o
  -1   3  22      481.08      457.26     60.81 o
   0   3  22     5065.30     5040.36    118.09 o
   1   3  22     5550.30     5345.57     98.64 o
   2   3  22     1268.72     1277.77     62.65 o
   3   3  22     3608.19     3675.17     78.54 o
   4   3  22     2962.78     2982.52     83.91 o
   5   3  22       28.36       50.15     71.32 o
   6   3  22     3117.41     3047.98     87.74 o
   7   3  22     2948.23     2965.93     93.25 o
   8   3  22       31.20      205.90     80.30 o
   9   3  22     2115.34     2002.10     93.24 o
  -9   4  22      336.32      481.72     91.92 o
  -8   4  22      265.93      303.45     96.34 o
  -7   4  22      599.25      579.76     72.98 o
  -6   4  22      493.72      476.62     71.41 o
  -5   4  22     2278.21     2337.20     80.78 o
  -4   4  22      740.79      763.34     70.21 o
  -3   4  22       68.35      141.27     73.06 o
  -2   4  22      795.26      778.32     69.73 o
  -1   4  22      324.48      338.22     55.13 o
   0   4  22      347.57      310.84     56.18 o
   1   4  22      196.75      198.57     54.17 o
   2   4  22       64.53      127.61     55.00 o
   3   4  22       22.13       84.07     68.29 o
   4   4  22       11.97      120.50     64.76 o
   5   4  22      797.75      899.64     75.33 o
   6   4  22      109.13      153.88     72.47 o
   7   4  22      129.16      173.54     77.57 o
   8   4  22     1005.53     1047.58     86.24 o
   9   4  22       40.75      161.25     93.54 o
  -8   5  22      106.41      142.61     88.29 o
  -7   5  22     1447.97     1500.69    103.35 o
  -6   5  22     2197.43     2103.69     90.92 o
  -5   5  22      208.79      234.37     70.03 o
  -4   5  22      182.83      243.26     69.30 o
  -3   5  22     2916.38     2880.66     80.62 o
  -2   5  22      245.50      228.06     62.55 o
  -1   5  22      640.81      633.50     56.42 o
   0   5  22      406.18      429.10     54.59 o
   1   5  22      149.21      212.78     54.72 o
   2   5  22      111.02      172.65     53.11 o
   3   5  22      166.33      204.18     57.79 o
   4   5  22      565.18      578.94     63.60 o
   5   5  22      366.74      309.31     75.48 o
   6   5  22     1788.69     1799.35    100.15 o
   7   5  22      106.68      170.19     80.59 o
   8   5  22      232.28      265.57     83.45 o
  -8   6  22     6078.77     6291.73    154.74 o
  -7   6  22     1025.98     1089.06     86.86 o
  -6   6  22     1232.61     1357.55     94.25 o
  -5   6  22     3266.59     3410.68    101.92 o
  -4   6  22     1193.25     1258.20     70.66 o
  -3   6  22      106.96      122.17     59.34 o
  -2   6  22     5956.17     5895.42    140.07 o
  -1   6  22     1275.94     1278.32     59.59 o
   0   6  22       51.17       99.31     58.52 o
   1   6  22     5173.04     5018.02    121.83 o
   2   6  22     1564.59     1531.18     65.90 o
   3   6  22      480.40      443.96     57.35 o
   4   6  22      255.96      236.05     59.31 o
   5   6  22     3816.76     3717.62     91.98 o
   6   6  22      810.60      798.46     79.86 o
   7   6  22     1086.27     1200.59     91.43 o
  -6   7  22       12.87      110.70     89.74 o
  -5   7  22       26.45       83.59     86.74 o
  -4   7  22       82.67       97.27     75.21 o
  -3   7  22        4.86       67.76     68.36 o
  -2   7  22      314.52      316.12     63.36 o
  -1   7  22      581.53      516.21     58.92 o
   0   7  22       18.38      135.60     61.90 o
   1   7  22      114.66      156.73     63.76 o
   2   7  22      304.11      290.27     62.39 o
   3   7  22        2.60       52.38     63.13 o
   4   7  22        6.26       85.52     63.87 o
   5   7  22      226.36      404.23     78.50 o
   6   7  22      681.89      599.82    101.83 o
  -5   8  22     1123.80     1194.62     89.34 o
  -4   8  22      403.34      432.38     84.06 o
  -3   8  22       87.75      160.04     79.49 o
  -2   8  22     1094.08     1290.12     91.12 o
  -1   8  22     1540.46     1573.83     70.63 o
   0   8  22       12.97       55.06     76.82 o
   1   8  22     1213.90     1157.15     72.92 o
   2   8  22      610.00      585.82     66.89 o
   3   8  22      200.24      229.25     65.61 o
   4   8  22      177.69      187.49     71.65 o
  -1   9  22      927.30      895.23     83.15 o
   0   9  22     3514.58     3330.37    109.09 o
   1   9  22      254.51      233.12     71.17 o
  -9   1  23     2536.38     2445.76     99.17 o
  -8   1  23      418.18      483.88     70.02 o
  -7   1  23      328.40      372.14     66.35 o
  -6   1  23     2546.21     2707.06     76.35 o
  -5   1  23     2312.23     2324.32     75.66 o
  -4   1  23      121.07      120.47     66.59 o
  -3   1  23     8946.93     8904.12    305.53 o
  -2   1  23      908.30      997.61     71.69 o
  -1   1  23      538.05      477.06     70.81 o
   0   1  23     4824.61     4695.14    129.57 o
   1   1  23     1523.44     1461.32     95.72 o
   2   1  23      433.57      386.60     88.56 o
   3   1  23     6924.81     6943.44    264.87 o
   4   1  23     2197.83     2233.42     86.53 o
   5   1  23        4.66       28.20     84.32 o
   6   1  23     1628.44     1741.10     79.83 o
   7   1  23     2330.90     2390.52     87.20 o
   8   1  23      496.72      457.96     79.52 o
   9   1  23      186.55      216.49     81.62 o
  -9   2  23      242.12      211.25     76.62 o
  -8   2  23     2438.76     2477.98     92.84 o
  -7   2  23     2849.96     2898.95     96.08 o
  -6   2  23      661.19      596.23     75.44 o
  -5   2  23     1936.70     1952.43     83.23 o
  -4   2  23     2910.59     2780.17    117.23 o
  -3   2  23      754.10      821.42     76.81 o
  -2   2  23     2300.12     2221.27     88.29 o
  -1   2  23     1759.33     1796.33     82.73 o
   0   2  23      481.21      538.93     65.69 o
   1   2  23      605.35      560.36     78.00 o
   2   2  23     6672.46     6325.39    111.29 o
   3   2  23      527.64      618.66     70.34 o
   4   2  23      217.08      250.46     70.83 o
   5   2  23     2526.12     2473.42     83.20 o
   6   2  23     1048.94     1078.15     79.02 o
   7   2  23      162.18      200.24     69.95 o
   8   2  23     1214.76     1306.36     84.10 o
   9   2  23      914.92      986.91     89.79 o
  -9   3  23      143.22      249.45    101.00 o
  -8   3  23       76.86      218.19     89.13 o
  -7   3  23       42.76      118.84     75.64 o
  -6   3  23        1.77      139.21     89.91 o
  -5   3  23      205.60      230.42     74.32 o
  -4   3  23       32.55       53.30     69.63 o
  -3   3  23        2.03      116.11     72.83 o
  -2   3  23      792.52      843.11     71.85 o
  -1   3  23      112.90      138.30     67.44 o
   0   3  23      198.14      270.35     61.98 o
   1   3  23       68.31      140.65     65.35 o
   2   3  23       27.43      128.35     61.77 o
   3   3  23      447.81      567.18     71.14 o
   4   3  23       82.56      148.38     70.76 o
   5   3  23      110.56      147.25     72.96 o
   6   3  23      105.73      143.39     75.49 o
   7   3  23      146.82      249.13     79.11 o
   8   3  23      197.99      369.86     83.92 o
   9   3  23      391.76      410.72     87.61 o
  -8   4  23     2351.76     2236.40    124.74 o
  -7   4  23     1123.68     1201.28     80.06 o
  -6   4  23       81.01      110.46     84.65 o
  -5   4  23     2954.96     2989.27     91.53 o
  -4   4  23     4449.86     4279.82    111.16 o
  -3   4  23      239.80      216.59     69.84 o
  -2   4  23     2067.36     1943.36     89.49 o
  -1   4  23     7846.31     7682.81    158.15 o
   0   4  23     1042.61      958.95     66.77 o
   1   4  23     1345.16     1387.71     65.92 o
   2   4  23     5778.36     5525.22    107.75 o
   3   4  23     1744.55     1688.65     68.25 o
   4   4  23     2067.70     2006.82     70.61 o
   5   4  23     4488.58     4620.91    137.50 o
   6   4  23     3700.86     3699.54    139.28 o
   7   4  23      281.11      212.77     79.22 o
   8   4  23     2216.03     2359.28     96.66 o
  -8   5  23      296.34      227.15     91.96 o
  -7   5  23     1082.98     1145.04    104.94 o
  -6   5  23     2648.37     2625.42    109.55 o
  -5   5  23      469.88      537.78     72.75 o
  -4   5  23      909.73      928.50     74.75 o
  -3   5  23     2723.96     2640.05     83.51 o
  -2   5  23      836.07      834.73     72.85 o
  -1   5  23       23.19      116.63     90.51 o
   0   5  23     2389.70     2313.68     65.20 o
   1   5  23     1200.63     1117.15     66.07 o
   2   5  23      145.95      241.26     55.69 o
   3   5  23     2353.78     2384.79     70.22 o
   4   5  23     1400.85     1372.25     69.63 o
   5   5  23       96.29       84.53     77.47 o
   6   5  23     1090.32     1252.13     85.72 o
   7   5  23     4331.93     4244.99    105.20 o
  -7   6  23       86.19      190.10     91.98 o
  -6   6  23        5.90       99.16     99.62 o
  -5   6  23        3.91       52.44    100.11 o
  -4   6  23      145.64      157.13     67.86 o
  -3   6  23       70.48      112.92     67.44 o
  -2   6  23      115.04      143.22     68.35 o
  -1   6  23      202.88      244.44     63.15 o
   0   6  23      152.51      178.12     59.27 o
   1   6  23        5.42       35.85     64.63 o
   2   6  23      541.48      520.68     63.58 o
   3   6  23      744.37      717.00     60.87 o
   4   6  23        5.16      113.27     68.72 o
   5   6  23      470.71      561.29     76.58 o
   6   6  23       12.76      108.21     78.24 o
  -5   7  23      148.34      170.82     91.87 o
  -4   7  23      469.06      469.99     90.18 o
  -3   7  23     1299.39     1440.89     95.14 o
  -2   7  23     1058.36     1030.15     68.82 o
  -1   7  23      902.41      869.62     72.74 o
   0   7  23     2861.01     2841.92     75.35 o
   1   7  23     2776.13     2690.83     80.18 o
   2   7  23     1173.52     1042.03     72.35 o
   3   7  23     1563.25     1549.28     71.64 o
   4   7  23     1509.09     1466.89     70.48 o
   5   7  23      369.60      332.78     77.91 o
  -3   8  23      134.57      191.57     81.25 o
  -2   8  23     1177.15     1281.37     94.88 o
  -1   8  23     1816.75     1884.04     81.88 o
   0   8  23       57.22      107.37     66.68 o
   1   8  23     1137.54     1207.97     76.09 o
   2   8  23      845.87      926.57     75.78 o
   3   8  23       45.48       83.89     68.20 o
  -9   0  24      776.63      606.06    108.52 o
  -8   0  24      396.14      448.78    103.47 o
  -7   0  24     1057.90     1122.16    103.54 o
  -6   0  24      107.40      159.55     94.53 o
  -5   0  24      148.97      201.23     91.75 o
  -4   0  24     4373.05     4128.56    116.72 o
  -3   0  24      763.32      740.86    101.33 o
  -2   0  24     1756.73     1710.02    109.74 o
  -1   0  24     6519.41     6434.82    240.32 o
   0   0  24     3885.00     3786.56    316.96 o
   1   0  24      475.99      440.00    133.58 o
   2   0  24     4119.28     4266.43    162.51 o
   3   0  24     5618.52     5559.20    393.72 o
   4   0  24       71.49      177.68    133.39 o
   5   0  24     3226.85     3087.18    283.01 o
   6   0  24     1724.05     1820.06    113.69 o
   7   0  24       27.68      101.21    122.82 o
   8   0  24     3241.08     3234.57    137.33 o
   9   0  24     1857.66     1839.83    133.17 o
  -9   1  24      204.85      143.13     80.91 o
  -8   1  24      590.80      624.43     79.06 o
  -7   1  24      109.74      190.05     77.13 o
  -6   1  24      372.23      455.55     76.17 o
  -5   1  24       89.57      159.55     77.37 o
  -4   1  24       10.70      100.44     92.94 o
  -3   1  24      899.79     1064.50     80.77 o
  -2   1  24       32.64      186.66     75.41 o
  -1   1  24      291.66      249.34     71.38 o
   0   1  24      783.97      865.06     82.88 o
   1   1  24      735.99      786.80     92.40 o
   2   1  24      163.10      201.48     88.92 o
   3   1  24      206.64      331.74     91.10 o
   4   1  24      838.54      890.86     99.45 o
   5   1  24      264.49      269.03     80.07 o
   6   1  24       10.17      113.51     90.02 o
   7   1  24      726.73      701.48     80.17 o
   8   1  24      278.36      325.40     81.89 o
  -9   2  24       78.64       98.08     85.20 o
  -8   2  24      878.18      900.78     82.20 o
  -7   2  24     2111.95     1935.78    107.92 o
  -6   2  24      137.79      158.20     78.70 o
  -5   2  24       51.28       86.44     75.37 o
  -4   2  24     2686.20     2640.27    103.55 o
  -3   2  24     1188.38     1166.72     80.84 o
  -2   2  24       53.13      122.20     74.98 o
  -1   2  24     2500.99     2477.11     86.20 o
   0   2  24      146.50      181.02     65.45 o
   1   2  24       22.90      178.96     89.21 o
   2   2  24     1389.03     1427.42     85.92 o
   3   2  24     1774.86     1777.60     89.17 o
   4   2  24       11.37       90.70     81.84 o
   5   2  24     3005.50     2981.81     90.05 o
   6   2  24     1206.86     1296.36     85.66 o
   7   2  24      111.15      147.03     88.03 o
   8   2  24      839.05      960.45     97.84 o
  -8   3  24      512.40      610.23     83.41 o
  -7   3  24      587.65      602.23     84.54 o
  -6   3  24     3339.19     3057.94    137.77 o
  -5   3  24     1828.13     1750.03     96.89 o
  -4   3  24        7.89       26.11     81.28 o
  -3   3  24     3039.07     3068.27    143.85 o
  -2   3  24     5963.76     5905.29    185.63 o
  -1   3  24        3.59       39.42     74.68 o
   0   3  24     1509.37     1515.67     74.86 o
   1   3  24     6834.98     6710.67    188.88 o
   2   3  24      714.13      778.59     76.90 o
   3   3  24     2644.57     2499.86     82.89 o
   4   3  24     5417.43     5416.01    119.10 o
   5   3  24     1560.08     1529.67     83.14 o
   6   3  24      952.22      993.37     84.98 o
   7   3  24     3273.87     3431.50     99.69 o
   8   3  24     2153.89     2154.43     98.18 o
  -8   4  24      197.49      280.77    113.47 o
  -7   4  24     1073.60     1007.37    101.43 o
  -6   4  24       16.99       92.43     86.54 o
  -5   4  24      163.84      205.80     75.38 o
  -4   4  24     1798.61     1784.75     87.76 o
  -3   4  24        6.41       63.22     71.13 o
  -2   4  24      263.85      252.93     72.44 o
  -1   4  24      201.71      314.19     69.58 o
   0   4  24     1151.17     1096.22     68.57 o
   1   4  24        7.72       11.05     67.90 o
   2   4  24     1124.21     1172.93     73.08 o
   3   4  24      855.34      869.18     66.96 o
   4   4  24      134.04      134.53     68.35 o
   5   4  24       20.30      143.76     78.90 o
   6   4  24      273.49      346.14     80.63 o
   7   4  24      458.38      499.69     87.45 o
  -7   5  24      159.56      231.27    101.01 o
  -6   5  24     1383.32     1445.16    106.07 o
  -5   5  24      474.53      554.38     77.75 o
  -4   5  24       29.63      132.61     73.26 o
  -3   5  24     1920.85     1992.12     83.33 o
  -2   5  24     1175.32     1203.14     79.47 o
  -1   5  24      790.56      729.98     71.28 o
   0   5  24      520.18      517.63     63.71 o
   1   5  24     1887.54     1808.48     72.27 o
   2   5  24     1891.80     1739.33     72.45 o
   3   5  24        5.02       92.40     70.31 o
   4   5  24     1144.10     1211.32     77.12 o
   5   5  24      615.79      688.91     81.85 o
   6   5  24      210.56      319.80     84.74 o
  -6   6  24      472.12      424.60     96.37 o
  -5   6  24     1030.24     1110.87     96.98 o
  -4   6  24     2241.24     2303.11     91.17 o
  -3   6  24     1201.61     1224.64     77.28 o
  -2   6  24      407.72      400.85     71.88 o
  -1   6  24     2801.05     2839.17     82.39 o
   0   6  24     1148.15     1171.97     67.93 o
   1   6  24        1.86       50.61     76.92 o
   2   6  24     5747.62     5619.09    150.30 o
   3   6  24      456.35      557.66     61.91 o
   4   6  24        0.35      108.90     75.65 o
   5   6  24     1532.58     1630.42     86.65 o
  -4   7  24       31.70       60.03    100.44 o
  -3   7  24       43.92      111.88     90.74 o
  -2   7  24      335.59      342.15     73.26 o
  -1   7  24       50.67       59.86     74.63 o
   0   7  24       30.16       95.99     70.95 o
   1   7  24      246.26      262.72     70.45 o
   2   7  24        0.26       27.72     80.79 o
   3   7  24      197.72      190.79     68.21 o
   4   7  24       12.88       74.47     77.82 o
  -8   1  25     2329.66     2292.10    106.05 o
  -7   1  25      381.41      526.57     88.93 o
  -6   1  25     1304.20     1375.85     84.42 o
  -5   1  25     1911.52     2009.05     83.75 o
  -4   1  25      236.72      328.11     79.48 o
  -3   1  25      266.63      359.09     76.30 o
  -2   1  25     2170.89     2197.63     91.16 o
  -1   1  25      670.54      729.90     83.45 o
   0   1  25       26.11      148.20     91.03 o
   1   1  25     1807.30     1881.81    106.32 o
   2   1  25     2842.93     2967.26    109.43 o
   3   1  25       15.26       26.71     93.81 o
   4   1  25     1720.10     1903.00    107.47 o
   5   1  25     2821.08     2869.25    115.58 o
   6   1  25        0.05      142.13    111.40 o
   7   1  25     2696.31     2824.18    107.57 o
   8   1  25     2004.74     1909.32    103.86 o
  -8   2  25      853.84      888.22     86.73 o
  -7   2  25     2099.15     2295.59    125.97 o
  -6   2  25     1460.31     1338.66     88.13 o
  -5   2  25     1020.74      907.81     83.62 o
  -4   2  25     1397.24     1398.51     84.57 o
  -3   2  25     2529.20     2472.29    110.69 o
  -2   2  25      350.19      390.71     77.51 o
  -1   2  25     2142.20     2116.90     86.39 o
   0   2  25     1723.10     1620.57     84.13 o
   1   2  25      418.89      493.12     85.07 o
   2   2  25     2172.27     2165.08     92.38 o
   3   2  25     3196.30     3109.30     99.91 o
   4   2  25       46.42       74.04     93.15 o
   5   2  25      800.65      915.20    103.97 o
   6   2  25     2994.15     3069.34    119.10 o
   7   2  25      491.78      506.86     91.36 o
  -7   3  25      276.22      182.01     86.95 o
  -6   3  25       27.89       38.72     88.43 o
  -5   3  25        1.63       85.41     86.85 o
  -4   3  25      368.33      392.43     82.98 o
  -3   3  25       29.53       66.64     76.11 o
  -2   3  25      112.84      154.11     78.93 o
  -1   3  25     1006.58     1003.43     81.88 o
   0   3  25      668.50      677.88     78.76 o
   1   3  25     1219.92     1224.19     81.56 o
   2   3  25       15.32       97.12     80.12 o
   3   3  25        5.11      119.80     81.43 o
   4   3  25       88.20      293.57     95.51 o
   5   3  25     1783.01     1736.84     88.43 o
   6   3  25        6.13       94.45     88.27 o
   7   3  25     1116.44     1113.90     90.04 o
  -7   4  25     2005.96     2026.84    130.83 o
  -6   4  25      516.73      495.21     87.30 o
  -5   4  25      253.70      288.86     83.00 o
  -4   4  25     2688.46     2784.51    105.86 o
  -3   4  25     2217.07     2158.68     88.90 o
  -2   4  25       15.27       71.49     77.31 o
  -1   4  25     2988.41     2836.03     87.77 o
   0   4  25     1387.04     1394.25     88.81 o
   1   4  25       61.91      115.67     75.94 o
   2   4  25     2431.09     2423.10     81.52 o
   3   4  25     3605.79     3553.57     99.27 o
   4   4  25      202.80      211.53     78.31 o
   5   4  25     1538.46     1603.90     89.16 o
   6   4  25     4697.33     4899.96    145.74 o
  -6   5  25     1980.50     2112.51    128.12 o
  -5   5  25     3460.64     3406.83    117.64 o
  -4   5  25      165.26      171.05     78.68 o
  -3   5  25     1378.14     1339.73     84.74 o
  -2   5  25     1933.87     1780.17     85.32 o
  -1   5  25      118.68      146.67     74.24 o
   0   5  25      198.75      168.16     76.15 o
   1   5  25     2058.24     2108.73    113.36 o
   2   5  25      919.73      858.91     77.93 o
   3   5  25     1548.28     1626.25     75.31 o
   4   5  25     3767.73     3865.73    145.97 o
   5   5  25      674.07      745.64     86.83 o
  -4   6  25      107.69      212.36     84.96 o
  -3   6  25      109.16      150.10     74.02 o
  -2   6  25       65.98      161.25     73.34 o
  -1   6  25      224.60      286.89     78.16 o
   0   6  25      149.85      133.74     77.70 o
   1   6  25       71.71      161.41     76.32 o
   2   6  25       46.26       89.09     69.94 o
   3   6  25        7.95       55.62     75.53 o
   4   6  25      626.76      621.19     81.22 o
  -2   7  25     4756.32     4819.09    175.49 o
  -1   7  25      131.39      189.89     80.25 o
   0   7  25      241.48      244.91     79.52 o
   1   7  25     2285.23     2177.96     83.40 o
  -7   0  26     2910.80     2855.10    163.08 o
  -6   0  26     1195.57     1090.71    127.21 o
  -5   0  26       18.13      103.22     98.93 o
  -4   0  26     4084.09     4217.24    189.63 o
  -3   0  26     3341.49     3440.81    135.38 o
  -2   0  26       31.76       86.03    105.56 o
  -1   0  26     1005.52     1057.65    135.10 o
   0   0  26     3756.43     3728.44    165.86 o
   1   0  26      634.68      577.76    159.54 o
   2   0  26       91.72       78.34    140.14 o
   3   0  26     2922.61     2816.16    250.25 o
   4   0  26     2144.16     2132.95    163.14 o
   5   0  26       64.39      140.22    139.70 o
   6   0  26      863.93      924.57    163.81 o
   7   0  26     3828.27     3840.34    190.93 o
  -7   1  26        5.84       57.58     82.17 o
  -6   1  26      179.53      249.97     80.40 o
  -5   1  26      913.71     1044.68     82.57 o
  -4   1  26      586.61      639.87     83.69 o
  -3   1  26      283.47      312.98     80.80 o
  -2   1  26     1803.40     1865.13     88.83 o
  -1   1  26      663.15      814.90     87.66 o
   0   1  26       58.32      130.13     92.20 o
   1   1  26       15.27      103.60     96.09 o
   2   1  26     1783.02     1898.46    109.47 o
   3   1  26       54.43      142.82     95.70 o
   4   1  26      404.52      543.92    101.66 o
   5   1  26      868.38     1030.15    113.18 o
   6   1  26       26.27       28.78    103.64 o
   7   1  26       14.11       65.77    109.73 o
  -7   2  26     2894.75     2942.43    141.37 o
  -6   2  26     1720.82     1788.92    117.59 o
  -5   2  26      194.47      168.34     83.67 o
  -4   2  26     1073.05     1161.79     89.11 o
  -3   2  26      858.94      838.96     84.03 o
  -2   2  26      180.24      191.53     80.71 o
  -1   2  26      298.40      423.54     81.21 o
   0   2  26     2460.61     2398.86    101.59 o
   1   2  26       43.89      118.45     94.88 o
   2   2  26       16.64      128.07    106.91 o
   3   2  26     1178.36     1124.87    103.90 o
   4   2  26      510.59      623.84    105.15 o
   5   2  26      313.04      333.35    107.20 o
   6   2  26     1454.62     1464.91    116.19 o
  -6   3  26      635.13      652.64     89.37 o
  -5   3  26     3385.53     3346.82    119.52 o
  -4   3  26     1852.63     1782.11     93.15 o
  -3   3  26      886.37      896.44     86.30 o
  -2   3  26     4045.53     4128.12    135.51 o
  -1   3  26     2475.34     2594.62    120.75 o
   0   3  26      901.48      890.86     86.46 o
   1   3  26     2654.37     2596.41    117.97 o
   2   3  26     2882.26     2959.94    102.76 o
   3   3  26       10.66      139.41     87.74 o
   4   3  26     2554.31     2442.51    106.34 o
   5   3  26     2192.51     2397.86    109.03 o
   6   3  26      875.93      916.93    102.66 o
  -5   4  26       14.95       15.93    100.37 o
  -4   4  26      408.34      405.31     85.08 o
  -3   4  26      716.04      760.79     82.69 o
  -2   4  26      147.59      130.51     84.19 o
  -1   4  26      461.22      461.59     79.09 o
   0   4  26      335.49      367.01     79.86 o
   1   4  26      342.31      401.40    102.40 o
   2   4  26      832.45      793.23     82.55 o
   3   4  26     1624.39     1718.45     89.49 o
   4   4  26      166.76      202.66     91.67 o
   5   4  26      471.73      437.52     96.79 o
  -4   5  26      482.55      645.32     82.77 o
  -3   5  26        7.73       80.37     83.14 o
  -2   5  26      864.99      821.35     84.05 o
  -1   5  26     1254.12     1225.16     84.23 o
   0   5  26      232.76      278.20     79.06 o
   1   5  26     1218.82     1149.92     90.57 o
   2   5  26      972.35      953.03     81.47 o
   3   5  26       17.69       83.20     83.53 o
   4   5  26       51.12      211.00     96.54 o
  -2   6  26      313.38      447.77     78.23 o
  -1   6  26     2109.82     2114.75     92.52 o
   0   6  26     2207.62     2210.29     93.64 o
   1   6  26      380.39      383.60     88.00 o
   2   6  26      136.90      168.33     78.70 o
  -6   1  27      217.80      308.58     84.35 o
  -5   1  27     1969.57     2096.56     92.86 o
  -4   1  27     2175.03     2225.21     96.56 o
  -3   1  27        0.23       86.86    108.22 o
  -2   1  27     1771.31     1854.53     93.73 o
  -1   1  27     3038.36     3122.97    120.68 o
   0   1  27      197.61      243.46     96.17 o
   1   1  27     1526.69     1655.57    109.31 o
   2   1  27     3463.36     3665.23    175.54 o
   3   1  27      196.17      295.75    101.89 o
   4   1  27      338.69      370.87    109.65 o
   5   1  27     1198.07     1304.70    113.69 o
  -5   2  27      561.89      542.06     90.63 o
  -4   2  27      548.24      578.10     89.22 o
  -3   2  27     2506.22     2522.02    100.30 o
  -2   2  27     2322.33     2285.33     94.89 o
  -1   2  27     1085.01     1095.51     87.91 o
   0   2  27      823.39      955.94     97.87 o
   1   2  27     2468.77     2395.05    105.14 o
   2   2  27       12.31      219.27    112.69 o
   3   2  27      806.27      784.44    110.29 o
   4   2  27      827.81      993.51    112.83 o
   5   2  27       18.50      217.41    129.25 o
  -5   3  27       28.77      103.73     94.93 o
  -4   3  27        0.73       72.90     92.82 o
  -3   3  27      100.64      173.35     85.67 o
  -2   3  27       91.91      154.50     90.80 o
  -1   3  27       79.77      128.99     98.23 o
   0   3  27        2.63       76.69     99.43 o
   1   3  27       11.35      119.17    100.37 o
   2   3  27       12.46       91.09    100.79 o
   3   3  27      195.54      212.41     95.07 o
   4   3  27       14.02      156.93     94.89 o
  -4   4  27      220.57      255.86     86.48 o
  -3   4  27     2384.07     2402.40    144.48 o
  -2   4  27      772.11      859.37     90.65 o
  -1   4  27      512.50      599.86     90.46 o
   0   4  27     2304.95     2294.53    105.37 o
   1   4  27      431.93      382.14    104.23 o
   2   4  27      748.94      793.76     87.37 o
   3   4  27     2530.17     2707.50    103.84 o
  -2   5  27     1540.92     1482.02     85.00 o
  -1   5  27     1683.77     1635.35     83.43 o
   0   5  27       18.53      120.10    106.86 o
   1   5  27     1114.32     1165.78     94.31 o
  -4   0  28        6.57      162.00    144.87 o
  -3   0  28     1454.02     1455.70    146.01 o
  -2   0  28     2634.81     2809.14    173.54 o
  -1   0  28      295.58      244.48    151.25 o
   0   0  28     1237.35     1335.11    156.13 o
   1   0  28     3715.67     3737.29    282.04 o
   2   0  28      192.30      197.63    142.46 o
   3   0  28     3086.98     3078.81    179.48 o
   4   0  28     2561.90     2559.49    182.82 o
  -4   1  28      442.20      627.41     90.59 o
  -3   1  28       19.95      161.50     99.50 o
  -2   1  28       30.57      101.72     85.15 o
  -1   1  28      994.56     1048.94    104.13 o
   0   1  28      223.90      231.45    102.73 o
   1   1  28        8.62       86.61    101.70 o
   2   1  28     1077.81     1162.01    113.45 o
   3   1  28      127.92      128.37    106.41 o
   4   1  28      151.17      190.12    106.89 o
  -4   2  28        2.08      129.26     98.53 o
  -3   2  28     1283.11     1278.83     94.09 o
  -2   2  28       74.73      151.76     88.89 o
  -1   2  28      263.71      260.06     87.27 o
   0   2  28     2715.00     2774.60    159.73 o
   1   2  28      413.55      520.45     96.09 o
   2   2  28      521.97      518.65    106.94 o
   3   2  28     1979.36     2000.02    121.47 o
  -3   3  28      340.05      405.12     91.07 o
  -2   3  28      822.83      758.57     90.94 o
  -1   3  28     1761.84     1824.86     97.70 o
   0   3  28      155.83      230.22     94.47 o
   1   3  28      450.36      456.34    108.53 o
   2   3  28     1952.38     1883.37    118.28 o
   0   4  28      413.76      398.12    109.36 o
  -2   1  29      353.75      415.41     99.32 o
  -1   1  29     2046.63     2213.20    113.32 o
   0   1  29     1299.19     1494.46    108.26 o
   1   1  29       83.55      178.50    108.68 o
 
